# Supplementary material for: (1R,1′R,3S,3′S)-5,5′,10,10′-Tetra­meth­oxy-1,1′,3,3′-tetra­methyl-3,3′,4,4′-tetra­hydro-1H,1′H-8,8′-bi[benzo[g]isochromene]
Source: Acta Crystallogr Sect E Struct Rep Online. 2008 Mar 29;64(Pt 4):o758. doi: 10.1107/S1600536808007599 (PMC2961018; doi:10.1107/S1600536808007599)
Supplement: Supplementary file 2 [file e-64-0o758-Isup2.hkl]

#
# h,k,l, Fc-squared, Fo-squared, sigma(Fo-squared) and status flag
#
data_I
_shelx_title ' js34a in C222(1)'
_shelx_refln_list_code          4
_shelx_F_calc_maximum      290.20
_exptl_crystal_F_000      1160.00
_reflns_d_resolution_high  0.7433
 
loop_
 _symmetry_equiv_pos_as_xyz
 'x, y, z'
 '-x, -y, z+1/2'
 'x, -y, -z'
 '-x, y, -z+1/2'
 'x+1/2, y+1/2, z'
 '-x+1/2, -y+1/2, z+1/2'
 'x+1/2, -y+1/2, -z'
 '-x+1/2, y+1/2, -z+1/2'
 
_cell_length_a     8.8773
_cell_length_b    13.9298
_cell_length_c    23.1234
_cell_angle_alpha  90.000
_cell_angle_beta   90.000
_cell_angle_gamma  90.000
 
_shelx_F_squared_multiplier     1.000
 
loop_
 _refln_index_h
 _refln_index_k
 _refln_index_l
 _refln_F_squared_calc
 _refln_F_squared_meas
 _refln_F_squared_sigma
 _refln_observed_status
   2   0   0    40984.48    41341.18    411.03 o
   4   0   0      536.59      546.90     17.14 o
   6   0   0        4.67       -8.11     10.01 o
   8   0   0     4083.43     3937.75     65.21 o
  10   0   0        1.11        8.54     35.86 o
   1   1   0     1747.55     1341.36     12.43 o
   3   1   0      876.81      832.94     17.36 o
   5   1   0       25.60       15.23      4.97 o
   7   1   0      370.88      366.19     12.98 o
   9   1   0      161.92      184.21     23.88 o
  11   1   0      242.01      299.07     32.77 o
   0   2   0     8343.44     8018.41     82.20 o
   2   2   0     2722.54     2552.08     21.65 o
   4   2   0     2973.21     2789.09     26.05 o
   6   2   0       52.34       58.54      9.18 o
   8   2   0     1129.23     1179.60     25.67 o
  10   2   0       21.47        5.11     21.31 o
   1   3   0     2802.33     2696.15     24.06 o
   3   3   0       42.70       55.51      4.19 o
   5   3   0     1643.02     1680.24     22.88 o
   7   3   0      159.12      174.79     12.17 o
   9   3   0       35.46       37.92     18.81 o
  11   3   0       50.34      116.74     32.97 o
   0   4   0    21739.66    21690.43    216.73 o
   2   4   0     1967.51     1972.68     18.95 o
   4   4   0     1669.70     1730.03     33.01 o
   6   4   0      517.54      480.55     12.11 o
   8   4   0      390.10      353.74     27.66 o
  10   4   0        2.93       14.50     31.17 o
   1   5   0     1461.68     1276.15     14.39 o
   3   5   0     3207.74     3591.86     35.61 o
   5   5   0       42.85       41.36      6.10 o
   7   5   0        1.01        5.66     10.52 o
   9   5   0       44.58       68.40     33.64 o
  11   5   0      474.25      678.96     55.85 o
   0   6   0     4836.75     4879.44     48.19 o
   2   6   0     1593.02     1758.46     18.07 o
   4   6   0        1.59        6.23      5.32 o
   6   6   0       15.14        4.61     10.02 o
   8   6   0      112.76      122.19     17.10 o
  10   6   0        4.42      -17.11     19.64 o
   1   7   0     2449.20     2334.34     31.94 o
   3   7   0     1638.51     1670.55     23.29 o
   5   7   0      276.84      321.47     15.44 o
   7   7   0      251.73      194.52     18.17 o
   9   7   0      950.20      990.11     41.14 o
  11   7   0       79.42       51.06     35.98 o
   0   8   0      115.85      167.15     10.00 o
   2   8   0     3105.97     3115.62     30.38 o
   4   8   0       14.26        5.50      9.72 o
   6   8   0       54.97       31.85     13.82 o
   8   8   0       71.39       69.18     23.50 o
  10   8   0        0.85      -22.15     23.13 o
   1   9   0      154.82      146.27      9.71 o
   3   9   0      621.71      632.98     18.53 o
   5   9   0      158.27      150.04     15.19 o
   7   9   0       80.05       67.08     19.24 o
   9   9   0       27.22       18.09     30.21 o
   0  10   0      142.66      136.19     15.52 o
   2  10   0      857.23      808.92     33.07 o
   4  10   0       13.62       10.42     12.04 o
   6  10   0     1045.99     1150.12     36.16 o
   8  10   0      184.65      166.87     25.75 o
  10  10   0       26.23       66.97     31.20 o
   1  11   0       67.08       83.74     13.98 o
   3  11   0     3035.38     3028.87     50.94 o
   5  11   0     2311.57     2299.95     46.08 o
   7  11   0       68.39       85.57     24.22 o
   9  11   0       41.58       66.03     27.10 o
   0  12   0     2868.50     2798.23     99.68 o
   2  12   0     2764.99     2667.29     52.65 o
   4  12   0       19.80      -11.64     14.17 o
   6  12   0      747.53      689.55     43.59 o
   8  12   0        7.59      -25.54     26.10 o
   1  13   0       22.39       33.64     21.54 o
   3  13   0     1128.90     1033.43     40.64 o
   5  13   0       52.88       52.37     21.84 o
   7  13   0       12.02       10.59     25.80 o
   0  14   0      355.55      379.38     75.60 o
   2  14   0      319.32      266.03     37.89 o
   4  14   0       15.01       34.66     24.72 o
   6  14   0      100.16      105.50     47.33 o
   1  15   0       45.36       48.18     28.58 o
   3  15   0       10.46       -6.72     23.19 o
   5  15   0      175.59      209.56     36.55 o
   7  15   0       14.58       48.24     43.55 o
   0  16   0      526.29      575.60     66.06 o
   2  16   0      139.21      146.11     39.19 o
   4  16   0        0.11       -5.87     26.15 o
   6  16   0      319.36      428.26     80.70 o
   1  17   0        3.59      100.96     39.16 o
   3  17   0      175.73      194.15     45.99 o
   5  17   0       12.66      -32.61     77.21 o
   0  18   0      416.99      688.18    102.80 o
   2  18   0        0.22       45.00     41.01 o
   2   0   1    12151.55    11534.60     86.30 o
   4   0   1     5135.23     4665.99     37.57 o
   6   0   1      393.36      433.47     13.87 o
   8   0   1     3767.42     3694.91     38.32 o
  10   0   1      314.94      282.12     33.08 o
   1   1   1    13402.50    12949.07     66.56 o
   3   1   1      802.06      790.04      8.09 o
   5   1   1     1682.49     1581.51     13.30 o
   7   1   1     2506.17     2480.06     22.09 o
   9   1   1       43.13       29.50     13.45 o
  11   1   1       40.85       25.40     27.37 o
   0   2   1     7808.51     8376.83     67.99 o
   2   2   1      180.65      142.35      4.30 o
   4   2   1     1675.70     1768.75     15.33 o
   6   2   1      219.84      218.79      8.72 o
   8   2   1      569.79      581.50     13.88 o
  10   2   1      325.89      346.42     21.92 o
   1   3   1     7011.10     6704.68     38.64 o
   3   3   1      832.54      822.91      7.67 o
   5   3   1      310.03      304.70      7.55 o
   7   3   1       97.29       72.68      7.46 o
   9   3   1       15.41       11.28     13.22 o
  11   3   1       23.16       11.74     21.05 o
   0   4   1      548.96      511.74     13.00 o
   2   4   1     4260.30     4168.66     22.08 o
   4   4   1     9330.85    10397.33     55.99 o
   6   4   1      232.95      257.52      6.88 o
   8   4   1      170.43      154.39     14.02 o
  10   4   1       43.07        9.07     20.05 o
   1   5   1     4219.19     4192.84     22.21 o
   3   5   1      823.36      915.23     11.42 o
   5   5   1      115.60      133.05      6.36 o
   7   5   1      111.97      106.71      9.05 o
   9   5   1      175.51      168.57     15.46 o
  11   5   1       50.09       16.38     24.81 o
   0   6   1      121.16       93.89      4.88 o
   2   6   1     1517.18     1707.94     14.57 o
   4   6   1       39.75       47.96      4.60 o
   6   6   1       13.52       26.35      7.43 o
   8   6   1       10.04       16.85     10.95 o
  10   6   1      109.72      128.74     20.23 o
   1   7   1    10692.10    11303.86     53.84 o
   3   7   1      385.28      403.41      7.07 o
   5   7   1      752.46      705.92     15.41 o
   7   7   1       90.51       50.20     11.08 o
   9   7   1      108.90       98.17     16.87 o
  11   7   1        9.45       59.16     27.05 o
   0   8   1       75.39       79.59      5.90 o
   2   8   1     3218.89     3417.06     23.92 o
   4   8   1      471.61      517.30     12.43 o
   6   8   1      165.30      158.70     11.62 o
   8   8   1      309.67      315.46     19.16 o
  10   8   1      167.13      178.22     20.51 o
   1   9   1      306.93      285.60      7.40 o
   3   9   1       50.63       37.63      7.15 o
   5   9   1      491.48      480.25     15.75 o
   7   9   1      882.65      691.71     25.53 o
   9   9   1       18.45       39.28     17.99 o
   0  10   1      122.70      136.63      9.76 o
   2  10   1     2157.94     2088.36     22.97 o
   4  10   1      514.86      569.92     15.20 o
   6  10   1      417.01      401.06     19.43 o
   8  10   1       10.12      -14.89     14.89 o
  10  10   1       23.73       17.76     26.36 o
   1  11   1      137.19      134.68     10.22 o
   3  11   1      552.97      491.49     14.29 o
   5  11   1      782.95      727.99     21.25 o
   7  11   1       66.51       37.46     15.95 o
   9  11   1       25.14       24.76     18.48 o
   0  12   1      902.20      878.80     28.83 o
   2  12   1     4479.04     4406.12     49.38 o
   4  12   1        4.68        4.40     10.66 o
   6  12   1       27.54       42.25     15.71 o
   8  12   1       53.73       42.17     18.65 o
   1  13   1      116.57      116.93     17.40 o
   3  13   1      293.77      303.68     19.80 o
   5  13   1      212.43      191.60     18.58 o
   7  13   1        0.18       -6.59     17.81 o
   0  14   1       23.05       15.18     24.90 o
   2  14   1      599.73      607.89     24.40 o
   4  14   1      110.95      113.26     23.07 o
   6  14   1       34.49       24.01     21.34 o
   1  15   1      276.59      244.05     25.95 o
   3  15   1        8.06        5.30     16.96 o
   5  15   1      126.04      112.44     22.23 o
   7  15   1       42.90      103.57     32.20 o
   0  16   1       57.64       27.20     30.10 o
   2  16   1      238.76      227.00     29.66 o
   4  16   1       96.63      104.30     22.02 o
   6  16   1       20.00      -29.35     29.35 o
   1  17   1      123.36      132.04     29.17 o
   3  17   1       15.79       24.80     27.63 o
   0  18   1       65.95       20.63     46.78 o
   2  18   1       50.02       57.64     30.12 o
   0   0   2     9393.44     8575.91     85.32 o
   2   0   2      824.44      863.24      8.57 o
   4   0   2      200.61      184.06      5.94 o
   6   0   2       28.04       26.38      5.90 o
   8   0   2       33.97       39.15      9.55 o
  10   0   2       17.26       12.90     16.81 o
   1   1   2     8100.52     7662.94     37.92 o
   3   1   2     4215.01     4042.75     23.01 o
   5   1   2      587.90      553.08      8.21 o
   7   1   2      872.87      882.38     15.58 o
   9   1   2      626.79      558.54     21.24 o
  11   1   2       24.61       11.84     14.20 o
   0   2   2       65.86       84.66      3.24 o
   2   2   2     1674.04     1666.50     13.26 o
   4   2   2     1885.38     1812.04     13.85 o
   6   2   2      542.21      537.44     11.40 o
   8   2   2     2411.35     2319.33     27.82 o
  10   2   2       53.69       62.40     17.36 o
   1   3   2     1182.03     1153.55      9.64 o
   3   3   2     8247.40     8572.82     38.54 o
   5   3   2     2049.76     2067.69     15.94 o
   7   3   2      244.82      269.74      9.92 o
   9   3   2       14.00        7.44     14.94 o
  11   3   2       62.77       84.73     24.55 o
   0   4   2     5081.77     4953.86     35.58 o
   2   4   2     1831.32     1866.04     12.25 o
   4   4   2      214.65      267.49      6.30 o
   6   4   2        6.47       -2.16      4.39 o
   8   4   2       72.21       79.54     14.14 o
  10   4   2      215.17      214.76     27.10 o
   1   5   2       62.28       58.89      3.49 o
   3   5   2     2974.89     3365.78     23.73 o
   5   5   2      270.89      300.38      6.81 o
   7   5   2      117.17      143.71      9.50 o
   9   5   2      191.51      200.33     19.37 o
  11   5   2       66.93      108.82     27.02 o
   0   6   2     1799.61     1887.70     17.17 o
   2   6   2      356.40      335.10      6.95 o
   4   6   2      110.12      118.47      5.27 o
   6   6   2      288.46      259.46     10.33 o
   8   6   2       10.19        0.96     11.32 o
  10   6   2       30.93       36.99     20.74 o
   1   7   2      983.73      984.68      9.66 o
   3   7   2      192.45      169.69      6.85 o
   5   7   2       83.19       76.23      7.61 o
   7   7   2      318.54      296.67     15.95 o
   9   7   2      128.96      101.05     15.43 o
  11   7   2      181.24      246.97     54.75 o
   0   8   2        6.69        4.01      4.65 o
   2   8   2      419.11      422.97     10.92 o
   4   8   2       29.72       48.59      7.47 o
   6   8   2     1483.57     1330.71     28.63 o
   8   8   2       72.29       81.62     15.29 o
  10   8   2      115.46      149.10     20.35 o
   1   9   2     1264.19     1271.37     14.21 o
   3   9   2        4.56        2.86      6.81 o
   5   9   2      864.97      906.23     17.46 o
   7   9   2       99.70       86.89     14.44 o
   9   9   2       63.82       94.66     19.36 o
   0  10   2       28.28       40.84      9.84 o
   2  10   2     1571.36     1511.45     27.00 o
   4  10   2      360.15      318.86     12.78 o
   6  10   2     1459.21     1291.23     41.55 o
   8  10   2       15.65       -0.46     15.22 o
  10  10   2      300.18      327.06     34.58 o
   1  11   2      822.90      761.19     16.49 o
   3  11   2     1066.42     1014.98     18.97 o
   5  11   2      531.64      503.69     21.33 o
   7  11   2       18.33       14.01     14.90 o
   9  11   2        6.77      -17.55     17.55 o
   0  12   2      216.21      229.28     19.01 o
   2  12   2      675.55      692.48     20.12 o
   4  12   2      194.57      183.92     14.50 o
   6  12   2      199.29      197.87     18.41 o
   8  12   2        5.76       -1.43     17.22 o
   1  13   2      169.74      180.20     17.24 o
   3  13   2        4.96       14.90     14.80 o
   5  13   2      302.00      322.58     21.13 o
   7  13   2       80.40       82.42     19.58 o
   0  14   2        1.05        8.20     24.50 o
   2  14   2      283.32      274.74     19.35 o
   4  14   2       23.78       -7.96     17.18 o
   6  14   2      106.59      102.09     22.01 o
   1  15   2       22.99       24.40     20.14 o
   3  15   2       42.41       11.18     16.84 o
   5  15   2       53.73       38.52     28.21 o
   7  15   2       38.87       13.60     40.85 o
   0  16   2       43.58       28.75     29.21 o
   2  16   2      106.79      119.14     28.31 o
   4  16   2        4.82      -19.24     19.24 o
   6  16   2        9.75       -2.87     30.54 o
   1  17   2        8.04       -9.24     26.09 o
   3  17   2        4.73       20.34     31.16 o
   0  18   2        4.48      -25.85     38.46 o
   2  18   2       64.74       17.62     30.12 o
   2   0   3    22068.93    21797.84    135.95 o
   4   0   3     3377.75     3256.22     24.74 o
   6   0   3      709.90      669.62     16.10 o
   8   0   3     1897.36     1842.17     26.58 o
  10   0   3      138.39      141.87     26.45 o
   1   1   3    11373.30    10897.31     59.81 o
   3   1   3     4898.21     4914.58     23.59 o
   5   1   3     1083.88     1076.90     10.65 o
   7   1   3      842.30      879.89     12.06 o
   9   1   3      140.53      149.42     15.71 o
  11   1   3       65.08       67.83     17.74 o
   0   2   3    10212.31     9493.25     62.71 o
   2   2   3     2720.62     2802.04     16.93 o
   4   2   3     1782.24     1882.48     12.95 o
   6   2   3     1117.90     1067.69     14.22 o
   8   2   3       46.13       43.71      9.12 o
  10   2   3       79.09       76.06     18.24 o
   1   3   3     1432.68     1438.02     11.56 o
   3   3   3     5301.00     5200.32     34.95 o
   5   3   3     2797.59     2882.24     18.98 o
   7   3   3      588.07      584.05     10.75 o
   9   3   3        9.92       18.38     15.63 o
  11   3   3      183.33      204.67     23.71 o
   0   4   3      131.75      118.37      6.18 o
   2   4   3      670.14      661.94      7.75 o
   4   4   3      689.66      690.56      7.33 o
   6   4   3       76.72       71.71      5.78 o
   8   4   3      108.31      107.15     10.55 o
  10   4   3      123.57      140.80     19.94 o
   1   5   3       16.37       13.56      3.12 o
   3   5   3     3207.39     3436.42     27.24 o
   5   5   3      409.96      436.61      7.93 o
   7   5   3        6.57       14.85      8.59 o
   9   5   3      179.20      191.55     14.58 o
  11   5   3       19.80        3.24     23.21 o
   0   6   3      288.78      282.37      6.52 o
   2   6   3     2396.35     2462.82     20.69 o
   4   6   3      174.52      167.49      6.13 o
   6   6   3       15.47       15.07      7.00 o
   8   6   3      267.75      261.50     16.72 o
  10   6   3      107.57      112.87     15.84 o
   1   7   3     2675.34     2875.61     17.75 o
   3   7   3      274.02      279.14      8.91 o
   5   7   3      532.20      562.30     12.14 o
   7   7   3      942.38      845.78     23.51 o
   9   7   3       82.04       94.13     15.38 o
  11   7   3        7.14       -5.74     73.74 o
   0   8   3      124.04      140.54      7.65 o
   2   8   3      263.92      283.09      7.87 o
   4   8   3      124.59      124.77      8.32 o
   6   8   3      542.62      508.63     18.89 o
   8   8   3       31.53       41.99     14.65 o
  10   8   3       38.94       14.66     18.23 o
   1   9   3       72.84       87.97      6.06 o
   3   9   3       75.48       64.38      7.71 o
   5   9   3     2897.51     2746.58     30.43 o
   7   9   3      258.33      227.45     16.58 o
   9   9   3      142.42      162.33     20.18 o
   0  10   3        7.10       -4.01      8.20 o
   2  10   3     1042.02     1080.73     16.74 o
   4  10   3      647.47      619.77     14.72 o
   6  10   3      786.49      746.20     23.27 o
   8  10   3       74.03       84.55     16.40 o
  10  10   3        7.59       36.26     57.07 o
   1  11   3      697.72      708.79     22.59 o
   3  11   3     1075.67     1006.29     18.29 o
   5  11   3      117.65      126.46     15.74 o
   7  11   3      130.31      124.65     17.12 o
   9  11   3       43.90       31.64     18.56 o
   0  12   3       10.82       26.40     14.32 o
   2  12   3      749.40      744.72     19.66 o
   4  12   3       56.51       50.60     12.67 o
   6  12   3      294.84      303.05     20.35 o
   8  12   3      104.23       99.46     19.83 o
   1  13   3       14.22       41.71     14.20 o
   3  13   3       27.51       38.25     15.23 o
   5  13   3      143.63      145.32     20.82 o
   7  13   3      120.19      101.56     19.44 o
   0  14   3       21.86       60.97     25.86 o
   2  14   3       19.82      -14.35     14.35 o
   4  14   3       31.06       20.24     18.31 o
   6  14   3       42.06       26.36     20.56 o
   1  15   3       34.17       23.71     21.14 o
   3  15   3      251.20      276.49     23.17 o
   5  15   3       32.70       30.26     20.62 o
   7  15   3       77.20       35.02     41.01 o
   0  16   3       66.53       91.86     36.85 o
   2  16   3        5.40      -17.07     23.56 o
   4  16   3        5.50       29.97     21.03 o
   6  16   3       15.75       -0.22     40.13 o
   1  17   3      146.78      224.61     29.97 o
   3  17   3        7.92       79.94     32.03 o
   0  18   3       14.94      -10.39     42.03 o
   2  18   3       52.65        9.84     37.56 o
   0   0   4    53065.07    52001.36    453.99 o
   2   0   4     8254.02     8073.44     56.81 o
   4   0   4      596.41      553.15      8.76 o
   6   0   4        7.73        8.85      6.65 o
   8   0   4     2614.89     2559.25     43.29 o
  10   0   4       20.93       -0.57     18.44 o
   1   1   4    23990.84    24512.11    114.07 o
   3   1   4     4548.93     4462.58     22.25 o
   5   1   4      269.61      291.32      6.74 o
   7   1   4      604.47      601.48     10.09 o
   9   1   4     1170.38     1165.07     22.09 o
  11   1   4      186.40      243.44     21.14 o
   0   2   4     5267.36     5778.35     40.67 o
   2   2   4      135.54      135.47      3.31 o
   4   2   4     3863.42     4090.59     23.29 o
   6   2   4      217.02      210.32      6.41 o
   8   2   4     1029.76     1050.93     26.44 o
  10   2   4       12.26       13.06     12.66 o
   1   3   4    10408.08    10335.83     49.54 o
   3   3   4     3604.81     3722.09     20.09 o
   5   3   4      236.23      261.80      7.38 o
   7   3   4      187.64      203.78      7.70 o
   9   3   4      207.46      264.30     17.26 o
  11   3   4       52.08       75.34     18.22 o
   0   4   4     5020.74     5125.61     32.84 o
   2   4   4     4338.41     4315.31     22.95 o
   4   4   4        4.92        7.53      2.98 o
   6   4   4      206.24      199.69      7.06 o
   8   4   4      395.27      361.16     14.08 o
  10   4   4       93.34       88.04     17.94 o
   1   5   4     3811.20     3733.49     20.99 o
   3   5   4     6460.10     6494.35     37.88 o
   5   5   4     1110.66     1063.34     15.01 o
   7   5   4      632.89      641.93     20.53 o
   9   5   4       22.66        1.46     11.89 o
  11   5   4       71.84       71.19     22.71 o
   0   6   4     4468.33     5209.75     34.15 o
   2   6   4      279.46      260.03      6.32 o
   4   6   4       79.93      121.64      5.86 o
   6   6   4      119.49      102.00      8.64 o
   8   6   4      118.09       96.92     13.66 o
  10   6   4        8.60       -3.45     14.20 o
   1   7   4     1039.80     1017.16     10.89 o
   3   7   4     1421.69     1465.63     16.25 o
   5   7   4      424.55      389.40     10.51 o
   7   7   4      558.59      544.81     20.49 o
   9   7   4        3.68        6.87     14.28 o
   0   8   4        5.79        0.91      4.55 o
   2   8   4      919.54      914.64     15.50 o
   4   8   4      518.28      555.39     12.02 o
   6   8   4      203.73      183.40     13.06 o
   8   8   4        0.67      -13.55     13.55 o
  10   8   4      176.32      222.83     22.27 o
   1   9   4     1690.06     1725.81     18.87 o
   3   9   4     2716.44     2642.23     26.38 o
   5   9   4      370.20      372.91     14.26 o
   7   9   4       24.42       30.52     13.53 o
   9   9   4      104.16       93.42     18.19 o
   0  10   4       43.32       53.07      9.29 o
   2  10   4     1323.51     1229.17     20.19 o
   4  10   4     1547.06     1492.34     22.03 o
   6  10   4      501.17      484.56     26.37 o
   8  10   4        0.07       18.59     15.24 o
   1  11   4     1113.52     1092.01     20.44 o
   3  11   4      743.23      740.95     16.32 o
   5  11   4      445.96      466.09     26.52 o
   7  11   4      866.99      849.65     31.20 o
   9  11   4        3.77       -5.49     18.41 o
   0  12   4      216.42      215.96     22.14 o
   2  12   4     2915.86     2840.81     36.89 o
   4  12   4      454.29      463.74     22.74 o
   6  12   4      444.22      423.37     22.04 o
   8  12   4       56.40       78.92     18.50 o
   1  13   4     1062.83     1079.24     36.28 o
   3  13   4       12.51        9.50     14.02 o
   5  13   4       60.36       47.30     17.41 o
   7  13   4        0.34      -17.05     17.05 o
   0  14   4        2.29       -8.21     23.85 o
   2  14   4      228.62      203.33     18.42 o
   4  14   4       71.90       94.05     20.20 o
   6  14   4       31.13       25.26     20.73 o
   1  15   4       79.31       98.25     23.10 o
   3  15   4      211.38      202.85     22.31 o
   5  15   4       98.60       85.86     22.16 o
   0  16   4       92.38      100.90     37.41 o
   2  16   4       84.30       76.10     29.42 o
   4  16   4      116.59       89.73     22.59 o
   6  16   4      233.87      429.60     80.93 o
   1  17   4      122.23      178.17     29.30 o
   3  17   4      123.05       86.13     34.13 o
   0  18   4       16.37       70.82     43.96 o
   2  18   4      180.71      281.47     41.67 o
   2   0   5     3809.77     3986.92     31.79 o
   4   0   5     1733.67     1871.75     20.47 o
   6   0   5       11.92       12.33      6.36 o
   8   0   5      551.79      538.48     20.99 o
  10   0   5        3.92        8.58     20.10 o
   1   1   5    42540.55    42484.98    191.37 o
   3   1   5     1744.98     1766.99     12.27 o
   5   1   5     2061.10     2069.10     20.37 o
   7   1   5     1202.12     1147.88     14.85 o
   9   1   5      849.63      838.34     22.11 o
  11   1   5       99.86      115.07     14.28 o
   0   2   5    84214.66    82600.70    488.96 o
   2   2   5      208.76      203.14      4.04 o
   4   2   5     1759.97     2119.75     18.54 o
   6   2   5     2211.45     2145.96     19.66 o
   8   2   5      889.82      925.99     17.75 o
  10   2   5       38.91        5.58     20.17 o
   1   3   5     8314.63     8127.88     36.77 o
   3   3   5       72.61       89.02      4.06 o
   5   3   5     1526.39     1637.95     14.09 o
   7   3   5     2407.83     2314.39     25.26 o
   9   3   5       63.53       58.60     12.41 o
  11   3   5      145.17      165.40     22.38 o
   0   4   5      611.74      650.67      8.93 o
   2   4   5     2417.67     2300.81     13.84 o
   4   4   5     2318.74     2413.58     18.22 o
   6   4   5      147.95      154.79      7.83 o
   8   4   5      401.91      360.90     14.47 o
  10   4   5       35.48       36.07     12.26 o
   1   5   5     8512.00     8840.09     39.03 o
   3   5   5     1886.06     1965.69     15.08 o
   5   5   5     1920.89     1911.09     16.81 o
   7   5   5      130.79       93.21     10.25 o
   9   5   5       94.92       67.18     13.54 o
  11   5   5       36.14       40.23     17.11 o
   0   6   5     6485.20     7614.08     51.29 o
   2   6   5       48.74       53.05      4.41 o
   4   6   5      774.08      774.32     11.72 o
   6   6   5      212.39      239.06      9.91 o
   8   6   5      317.88      318.62     17.28 o
  10   6   5       79.79      103.04     16.55 o
   1   7   5     1224.26     1252.12     11.26 o
   3   7   5      272.41      316.59      8.31 o
   5   7   5      160.86      152.23      8.99 o
   7   7   5      104.99       84.93     14.06 o
   9   7   5        7.53       22.39     15.08 o
   0   8   5      513.03      486.21     10.44 o
   2   8   5     1745.58     1771.36     18.62 o
   4   8   5     1970.06     1974.60     20.88 o
   6   8   5      159.19      170.10     12.93 o
   8   8   5      157.56      157.59     17.52 o
  10   8   5      326.39      331.51     26.90 o
   1   9   5      290.80      301.84      8.89 o
   3   9   5       67.93       65.72      7.39 o
   5   9   5     1435.63     1410.48     32.70 o
   7   9   5      171.94      183.16     16.99 o
   9   9   5      129.19      102.70     18.86 o
   0  10   5      420.84      466.61     15.34 o
   2  10   5      778.35      813.42     16.85 o
   4  10   5     1560.61     1488.36     25.78 o
   6  10   5      170.61      156.29     16.22 o
   8  10   5      109.51      137.04     17.79 o
   1  11   5      146.43      137.88     10.48 o
   3  11   5     1180.04     1082.22     21.78 o
   5  11   5      370.13      363.51     21.59 o
   7  11   5       70.35       46.40     16.08 o
   9  11   5       13.43       15.25     17.91 o
   0  12   5      206.38      220.07     21.02 o
   2  12   5      866.71      866.09     21.84 o
   4  12   5      363.58      435.36     20.64 o
   6  12   5      641.14      601.53     31.84 o
   8  12   5       72.47       50.83     18.69 o
   1  13   5     3607.90     3484.13     54.21 o
   3  13   5      260.74      237.33     19.39 o
   5  13   5       21.41        1.71     17.70 o
   7  13   5      374.22      364.67     23.77 o
   0  14   5        4.51        4.05     24.90 o
   2  14   5      264.31      267.83     19.20 o
   4  14   5       47.85       73.03     26.96 o
   6  14   5      108.69       89.74     21.59 o
   1  15   5      252.73      264.53     30.44 o
   3  15   5       56.52       23.23     18.83 o
   5  15   5       10.29       19.88     20.38 o
   0  16   5       90.09       76.50     36.58 o
   2  16   5      191.55      261.73     32.70 o
   4  16   5       26.33        8.78     20.94 o
   1  17   5      140.55      199.29     36.04 o
   3  17   5       61.48       42.00     33.38 o
   0  18   5        0.50      -12.68     40.35 o
   2  18   5       71.03       87.79     35.52 o
   0   0   6     3928.44     3544.38     33.47 o
   2   0   6     1720.43     1610.58     15.28 o
   4   0   6      454.23      363.09     10.39 o
   6   0   6       92.12      103.40      8.96 o
   8   0   6      254.48      247.22     30.35 o
  10   0   6       43.89       25.58     17.94 o
   1   1   6    14644.49    14126.39     66.78 o
   3   1   6    10530.32    10420.80     53.16 o
   5   1   6     1026.72      984.16     12.87 o
   7   1   6      488.48      512.35     12.26 o
   9   1   6      541.94      582.88     19.57 o
  11   1   6      118.32      120.05     15.03 o
   0   2   6    26487.08    26731.77    162.98 o
   2   2   6     2501.69     2811.43     16.89 o
   4   2   6       25.63       27.15      3.59 o
   6   2   6     1602.39     1536.89     16.43 o
   8   2   6      381.07      397.55     21.49 o
  10   2   6        1.30        6.95     12.28 o
   1   3   6     1834.49     1865.35     12.61 o
   3   3   6     1290.50     1325.43     12.09 o
   5   3   6     2066.05     2127.54     19.75 o
   7   3   6      978.97      983.52     16.41 o
   9   3   6      136.88      151.36     13.40 o
  11   3   6        5.97       -2.07     15.82 o
   0   4   6      384.35      394.97      8.14 o
   2   4   6      113.47       98.42      3.52 o
   4   4   6       69.52       76.50      4.32 o
   6   4   6       44.07       49.77      7.14 o
   8   4   6       55.70       47.34     10.93 o
  10   4   6        2.73       12.35     12.38 o
   1   5   6     3569.28     3921.77     21.57 o
   3   5   6     2441.90     2400.90     17.32 o
   5   5   6     1343.22     1374.86     16.37 o
   7   5   6      401.91      342.71     13.95 o
   9   5   6      406.09      377.77     19.17 o
  11   5   6       34.86       33.80     15.18 o
   0   6   6     4164.03     4442.84     33.88 o
   2   6   6      839.13      860.57     11.37 o
   4   6   6      350.73      309.79      8.91 o
   6   6   6       22.95       21.25      7.37 o
   8   6   6      269.62      271.69     17.36 o
  10   6   6       78.29       78.87     16.08 o
   1   7   6     2483.06     2590.32     21.49 o
   3   7   6      764.02      835.60     12.51 o
   5   7   6      124.28      128.29     10.71 o
   7   7   6      198.22      163.62     15.73 o
   9   7   6       27.97       42.87     15.46 o
   0   8   6     2191.96     2225.35     23.67 o
   2   8   6     1706.69     1650.71     18.32 o
   4   8   6      677.35      684.67     14.59 o
   6   8   6      353.81      319.96     15.86 o
   8   8   6       15.48       20.90     15.17 o
  10   8   6       22.57       38.44     18.53 o
   1   9   6      320.19      346.18      9.36 o
   3   9   6     2476.79     2384.93     23.76 o
   5   9   6     3075.41     2883.44     33.09 o
   7   9   6      159.68      174.56     16.84 o
   9   9   6       59.33       70.10     21.46 o
   0  10   6        0.20        0.90      8.62 o
   2  10   6      878.03      842.99     16.84 o
   4  10   6     1224.99     1188.76     21.78 o
   6  10   6      101.98       82.38     14.90 o
   8  10   6       51.47       50.70     16.16 o
   1  11   6      189.81      196.37     11.82 o
   3  11   6      478.71      431.42     16.77 o
   5  11   6       80.43       54.35     14.53 o
   7  11   6      302.01      290.56     20.61 o
   9  11   6      168.76      185.60     21.47 o
   0  12   6      232.71      243.92     38.02 o
   2  12   6       30.69       46.30     12.60 o
   4  12   6       44.36       46.69     14.74 o
   6  12   6      492.79      466.34     23.28 o
   8  12   6       34.63        3.52     17.57 o
   1  13   6      409.82      444.13     22.98 o
   3  13   6      161.49      147.69     18.40 o
   5  13   6       96.98      106.44     25.37 o
   7  13   6      353.39      380.56     24.24 o
   0  14   6       61.74       73.81     33.66 o
   2  14   6      241.47      246.90     22.61 o
   4  14   6       74.54       71.82     20.52 o
   6  14   6       98.48      121.36     22.77 o
   1  15   6       17.00       19.94     22.05 o
   3  15   6       13.80        3.25     18.37 o
   5  15   6       98.30      101.62     22.75 o
   0  16   6       47.18       44.63     35.69 o
   2  16   6       78.72       88.64     28.01 o
   4  16   6      103.50       97.69     23.22 o
   1  17   6       48.92       89.16     33.27 o
   3  17   6      155.78       94.96     34.18 o
   0  18   6       58.13      169.87     59.81 o
   2  18   6       20.97       -0.93     37.59 o
   2   0   7     5278.31     5343.53     39.24 o
   4   0   7     1143.75     1102.55     16.21 o
   6   0   7      578.63      553.96     14.75 o
   8   0   7      288.44      269.10     20.45 o
  10   0   7       24.77       40.81     18.92 o
   1   1   7     6249.49     6181.70     30.36 o
   3   1   7     4548.11     4417.38     26.13 o
   5   1   7      410.64      412.13      8.02 o
   7   1   7      160.99      140.08      9.76 o
   9   1   7      978.47      939.30     24.86 o
  11   1   7       33.63       68.39     14.95 o
   0   2   7     1640.80     1677.77     16.62 o
   2   2   7     2381.52     2463.84     15.75 o
   4   2   7      130.53      136.26      5.76 o
   6   2   7     1673.60     1558.24     21.79 o
   8   2   7      152.08      171.89     14.05 o
  10   2   7        2.97        1.23     12.66 o
   1   3   7     2945.30     3010.10     16.62 o
   3   3   7     2564.92     2581.54     21.26 o
   5   3   7      228.64      223.00      8.02 o
   7   3   7     1486.53     1459.47     24.21 o
   9   3   7      289.68      291.54     17.55 o
  11   3   7        2.42       13.15     14.65 o
   0   4   7      217.39      222.90      6.57 o
   2   4   7       24.85       14.48      3.04 o
   4   4   7      208.07      175.15      5.58 o
   6   4   7      869.86      837.03     15.10 o
   8   4   7       44.01       44.87     11.22 o
  10   4   7       13.47       34.65     14.64 o
   1   5   7     2692.92     2775.35     19.77 o
   3   5   7       77.81       85.74      4.44 o
   5   5   7      474.89      444.44     13.56 o
   7   5   7      205.10      188.35     13.44 o
   9   5   7       47.19       44.02     17.40 o
  11   5   7       89.47       76.44     24.17 o
   0   6   7      412.94      449.25     10.08 o
   2   6   7      764.94      923.55     12.01 o
   4   6   7      535.71      520.08     11.90 o
   6   6   7      333.61      334.84     12.02 o
   8   6   7       55.50       42.46     14.50 o
  10   6   7       44.85       38.39     15.66 o
   1   7   7      128.11      139.52      4.69 o
   3   7   7      506.45      554.14     11.55 o
   5   7   7      924.29      889.85     15.98 o
   7   7   7      293.77      267.99     16.21 o
   9   7   7      147.22      163.46     16.81 o
   0   8   7      112.97      124.70      7.37 o
   2   8   7      661.91      668.77     17.39 o
   4   8   7      748.49      720.47     14.97 o
   6   8   7        9.28        4.91     11.00 o
   8   8   7      111.78      106.57     17.26 o
  10   8   7       45.20       44.41     18.27 o
   1   9   7      139.56      151.89      8.16 o
   3   9   7     1271.72     1178.58     18.80 o
   5   9   7      424.48      427.84     16.47 o
   7   9   7      146.69      169.39     16.21 o
   9   9   7       82.73       78.14     18.55 o
   0  10   7      223.21      220.90     12.65 o
   2  10   7      241.07      266.97     10.50 o
   4  10   7      538.23      550.93     16.94 o
   6  10   7      127.78      110.41     18.52 o
   8  10   7        6.02       -0.23     15.36 o
   1  11   7      514.68      511.88     17.49 o
   3  11   7       57.04       50.24     12.10 o
   5  11   7      316.93      332.93     21.13 o
   7  11   7      203.37      218.68     20.12 o
   9  11   7      129.51      118.69     22.18 o
   0  12   7      213.69      213.43     24.78 o
   2  12   7       83.50       78.34     14.18 o
   4  12   7       38.19       29.56     15.73 o
   6  12   7      208.26      241.19     20.42 o
   8  12   7       17.67        9.07     20.50 o
   1  13   7      553.75      499.62     28.32 o
   3  13   7       98.77       85.26     17.64 o
   5  13   7        2.97        0.97     17.84 o
   7  13   7       96.87      104.43     19.68 o
   0  14   7       49.95       28.27     32.87 o
   2  14   7      662.55      731.24     30.17 o
   4  14   7       51.66       36.12     20.10 o
   6  14   7      341.95      366.43     27.45 o
   1  15   7       90.19       90.53     26.72 o
   3  15   7       79.72       47.26     18.62 o
   5  15   7       16.42       -4.31     21.04 o
   0  16   7        0.02       17.69     45.61 o
   2  16   7      126.69      163.91     30.87 o
   4  16   7       73.09       41.25     22.13 o
   1  17   7        1.18      -26.17     28.93 o
   3  17   7      130.80      156.56     46.23 o
   0  18   7       65.37       45.42     53.89 o
   0   0   8     1488.94     1359.33     23.12 o
   2   0   8     6247.22     6195.60     46.86 o
   4   0   8      161.08      125.61      7.76 o
   6   0   8      133.17      143.90     12.21 o
   8   0   8      241.18      249.47     20.99 o
  10   0   8      368.87      392.07     39.31 o
   1   1   8      151.38      153.82      3.52 o
   3   1   8     5350.15     5453.68     30.87 o
   5   1   8     2506.15     2564.28     23.98 o
   7   1   8       19.69       12.27      8.43 o
   9   1   8      508.64      493.43     25.86 o
  11   1   8      322.18      415.66     21.68 o
   0   2   8      528.76      581.73      8.76 o
   2   2   8     3443.71     3441.09     20.95 o
   4   2   8      366.66      403.19      7.09 o
   6   2   8       22.11       19.96      6.73 o
   8   2   8      432.88      438.68     18.01 o
  10   2   8      138.55      140.91     17.46 o
   1   3   8     1708.66     1645.94     11.15 o
   3   3   8     1718.42     1686.80     14.56 o
   5   3   8      635.08      673.39     15.54 o
   7   3   8      277.71      289.33     19.08 o
   9   3   8      171.50      168.76     16.37 o
  11   3   8       19.95      -17.49     17.49 o
   0   4   8       45.48       42.96      4.47 o
   2   4   8      225.37      244.23      5.33 o
   4   4   8      727.51      616.87     11.81 o
   6   4   8     2673.52     2631.07     26.70 o
   8   4   8      272.59      228.28     23.27 o
  10   4   8        5.92      -17.52     17.52 o
   1   5   8     1197.26     1201.92     11.03 o
   3   5   8     1356.35     1298.95     12.49 o
   5   5   8     1137.79     1114.32     16.02 o
   7   5   8      474.23      414.39     15.22 o
   9   5   8       45.87       37.17     15.22 o
  11   5   8       12.54       11.27     17.30 o
   0   6   8     1502.37     1467.98     18.64 o
   2   6   8     1206.81     1371.91     13.46 o
   4   6   8      419.65      400.72     15.43 o
   6   6   8      512.03      503.19     13.64 o
   8   6   8      287.08      274.15     17.16 o
  10   6   8       72.53       82.32     22.10 o
   1   7   8      766.47      781.35      9.63 o
   3   7   8      100.84      135.31      8.78 o
   5   7   8      701.98      709.07     14.88 o
   7   7   8      330.25      354.43     15.45 o
   9   7   8       94.87      116.06     16.61 o
   0   8   8      586.46      571.06     15.55 o
   2   8   8      105.73      108.26      8.09 o
   4   8   8     3186.04     3125.42     32.39 o
   6   8   8      485.30      459.87     17.97 o
   8   8   8       77.76      103.47     16.50 o
  10   8   8       50.11       68.80     19.08 o
   1   9   8       97.45      134.95      8.00 o
   3   9   8     1327.29     1238.84     24.46 o
   5   9   8       41.44       16.33     12.50 o
   7   9   8      171.99      144.53     15.03 o
   9   9   8       81.42       77.72     20.04 o
   0  10   8       24.43        8.61     13.31 o
   2  10   8      375.16      365.13     13.85 o
   4  10   8      675.92      582.52     18.34 o
   6  10   8      100.46       90.10     16.26 o
   8  10   8       40.40       31.45     15.41 o
   1  11   8      156.77      140.93     11.66 o
   3  11   8      250.87      229.32     16.93 o
   5  11   8      346.24      338.47     17.99 o
   7  11   8       11.56       32.67     15.13 o
   9  11   8       45.32       91.01     21.49 o
   0  12   8       71.25       37.31     19.68 o
   2  12   8       81.19       46.04     13.77 o
   4  12   8      295.47      301.85     20.95 o
   6  12   8      158.36      151.53     18.06 o
   8  12   8        2.97       17.08     19.52 o
   1  13   8      979.22      950.38     34.09 o
   3  13   8      149.25      171.36     19.56 o
   5  13   8        8.76       -7.94     18.08 o
   7  13   8      630.84      769.10     46.73 o
   0  14   8      391.28      452.64     46.51 o
   2  14   8       66.67       79.52     21.45 o
   4  14   8       24.91       18.18     18.85 o
   6  14   8       45.90       23.28     21.57 o
   1  15   8      405.69      378.35     37.71 o
   3  15   8      112.75      152.72     23.24 o
   5  15   8       37.78       30.49     21.80 o
   0  16   8        2.18      -19.81     46.65 o
   2  16   8       44.77       80.80     36.74 o
   4  16   8        3.14       -6.18     21.74 o
   1  17   8        1.36      -31.32     31.32 o
   3  17   8      330.33      432.72     46.07 o
   0  18   8        4.17       -9.72     54.65 o
   2   0   9     1261.78     1276.87     15.56 o
   4   0   9      328.99      344.37     17.30 o
   6   0   9      650.25      680.01     36.26 o
   8   0   9      190.51      179.57     22.82 o
  10   0   9       58.47      118.96     24.70 o
   1   1   9     3466.69     3373.80     18.20 o
   3   1   9     3114.11     3181.28     22.07 o
   5   1   9     1642.21     1632.52     18.22 o
   7   1   9      206.24      221.40     12.93 o
   9   1   9      383.15      402.80     19.95 o
  11   1   9       64.59       64.48     17.38 o
   0   2   9        0.03       -3.31      3.31 o
   2   2   9     8381.05     8705.57     44.33 o
   4   2   9      230.01      226.12      7.55 o
   6   2   9     1532.66     1515.25     31.44 o
   8   2   9       64.75       88.81     13.31 o
  10   2   9      220.04      235.28     18.59 o
   1   3   9     6994.98     7364.36     33.87 o
   3   3   9      647.59      707.24      9.68 o
   5   3   9      194.74      234.93      8.83 o
   7   3   9     1924.24     1869.96     39.63 o
   9   3   9      430.28      456.95     20.79 o
  11   3   9        3.98       -1.64     16.26 o
   0   4   9     2964.16     3334.62     31.95 o
   2   4   9     3374.06     3273.94     21.87 o
   4   4   9     2657.12     2634.19     29.08 o
   6   4   9     1169.47     1158.60     21.71 o
   8   4   9      407.90      385.18     19.50 o
  10   4   9      125.23      146.21     18.38 o
   1   5   9     4467.54     4734.26     29.98 o
   3   5   9      275.54      268.59      8.76 o
   5   5   9      647.07      651.98     15.92 o
   7   5   9       21.52       -3.29     10.68 o
   9   5   9       25.75       32.75     15.82 o
   0   6   9     2504.85     2682.71     23.40 o
   2   6   9     1214.44     1254.86     13.46 o
   4   6   9      177.42      169.10      8.17 o
   6   6   9      346.92      376.76     16.39 o
   8   6   9      121.92      123.77     16.76 o
  10   6   9       37.16       22.80     17.45 o
   1   7   9     1053.26      998.31     11.58 o
   3   7   9     1114.21     1137.23     17.21 o
   5   7   9      121.38      116.89      9.50 o
   7   7   9      275.68      274.54     14.85 o
   9   7   9       89.65      120.33     19.27 o
   0   8   9      796.44      762.55     16.87 o
   2   8   9     1340.13     1321.87     20.24 o
   4   8   9     7967.08     7677.89     54.59 o
   6   8   9      150.83      156.05     13.39 o
   8   8   9       83.22       92.90     15.41 o
  10   8   9       28.93       22.03     20.79 o
   1   9   9      360.50      367.70     13.35 o
   3   9   9     1560.11     1531.07     21.40 o
   5   9   9      254.11      242.66     14.57 o
   7   9   9      233.65      262.85     17.17 o
   9   9   9       26.52       23.45     17.02 o
   0  10   9        6.55       -1.27     10.23 o
   2  10   9       35.84       40.20      9.98 o
   4  10   9       83.93       76.99     12.11 o
   6  10   9      161.02      188.23     16.39 o
   8  10   9       67.29       84.03     16.70 o
   1  11   9      465.86      448.50     16.65 o
   3  11   9      339.27      354.61     20.32 o
   5  11   9      519.80      450.59     19.99 o
   7  11   9       10.08       -6.05     14.66 o
   9  11   9       40.16      122.72     50.27 o
   0  12   9     2106.30     1931.75     86.29 o
   2  12   9      273.94      287.45     19.16 o
   4  12   9      152.82      130.78     18.93 o
   6  12   9      150.40      128.29     17.48 o
   8  12   9      428.10      519.67     35.38 o
   1  13   9      272.44      247.79     26.78 o
   3  13   9      104.36      139.16     19.11 o
   5  13   9      179.24      197.64     22.90 o
   7  13   9      711.58      779.76     40.73 o
   0  14   9     1030.57     1100.37     78.63 o
   2  14   9      216.90      189.80     24.31 o
   4  14   9       25.31       43.14     18.39 o
   6  14   9       82.79       69.81     27.96 o
   1  15   9      170.50      204.64     32.53 o
   3  15   9       12.65        6.56     19.70 o
   5  15   9      349.59      466.18     30.10 o
   0  16   9       42.92       16.82    104.41 o
   2  16   9      227.65      241.39     34.07 o
   4  16   9      137.44      156.53     28.11 o
   1  17   9        7.54        4.29     36.41 o
   3  17   9      113.32      161.55     37.86 o
   0   0  10      320.58      349.38     10.17 o
   2   0  10    11743.35    12332.80     93.44 o
   4   0  10      643.09      696.26     17.73 o
   6   0  10     3584.93     3550.67     54.93 o
   8   0  10      750.90      736.65     35.48 o
  10   0  10        1.71       -1.00     20.38 o
   1   1  10      526.44      652.52      7.42 o
   3   1  10      306.14      338.71      7.62 o
   5   1  10     1109.65     1144.56     17.20 o
   7   1  10        6.75        7.24     10.45 o
   9   1  10      134.32      120.57     16.46 o
  11   1  10      145.34      147.59     21.39 o
   0   2  10       27.64       23.55      4.16 o
   2   2  10     6345.72     6534.17     36.28 o
   4   2  10      703.80      744.30     13.66 o
   6   2  10      543.28      560.21     19.39 o
   8   2  10       71.19       65.77     13.47 o
  10   2  10      155.52      159.00     22.51 o
   1   3  10     3282.70     3327.51     19.46 o
   3   3  10      613.96      556.78     10.30 o
   5   3  10      942.12      889.56     16.68 o
   7   3  10       88.80       82.69     13.35 o
   9   3  10      544.81      554.62     32.97 o
  11   3  10        4.52        0.06     17.17 o
   0   4  10     5716.79     6203.22     45.82 o
   2   4  10     4480.50     4632.56     33.62 o
   4   4  10      594.10      652.25     16.92 o
   6   4  10     3991.64     3975.11     41.22 o
   8   4  10      979.93      963.39     28.43 o
  10   4  10        4.11      -15.48     15.48 o
   1   5  10     2770.19     2784.52     18.51 o
   3   5  10       62.34       67.78      6.18 o
   5   5  10      933.40     1001.31     16.24 o
   7   5  10      253.03      258.45     17.12 o
   9   5  10       41.86       35.86     16.17 o
   0   6  10       10.58       21.71      5.02 o
   2   6  10     1959.28     1852.93     23.93 o
   4   6  10       14.11       23.32      6.86 o
   6   6  10      201.24      177.03     12.10 o
   8   6  10      133.83      142.16     17.60 o
  10   6  10       43.63       48.20     18.46 o
   1   7  10      574.66      568.37      9.52 o
   3   7  10     1249.85     1227.56     18.62 o
   5   7  10       74.93       70.87      9.93 o
   7   7  10        0.98      -10.43     11.59 o
   9   7  10       40.60       19.62     17.82 o
   0   8  10     1449.58     1386.76     23.42 o
   2   8  10      404.18      426.87     12.37 o
   4   8  10     3872.92     3700.01     35.43 o
   6   8  10     1150.52     1185.83     26.40 o
   8   8  10      118.48      131.95     16.28 o
  10   8  10      133.75      170.72     23.97 o
   1   9  10      291.08      314.53     13.34 o
   3   9  10      374.69      353.35     13.04 o
   5   9  10      155.92      168.11     14.60 o
   7   9  10       80.75       41.20     13.83 o
   9   9  10      120.35      187.56     21.00 o
   0  10  10      436.16      410.07     19.80 o
   2  10  10      216.34      210.89     13.22 o
   4  10  10     1029.12     1008.77     22.80 o
   6  10  10        3.23       16.29     13.15 o
   8  10  10       95.85      116.26     17.52 o
   1  11  10      840.35      753.07     20.14 o
   3  11  10      669.31      728.96     25.72 o
   5  11  10      244.45      255.90     17.54 o
   7  11  10       97.92       52.99     16.35 o
   0  12  10      112.23       82.06     38.83 o
   2  12  10      452.27      441.38     25.21 o
   4  12  10        9.34       11.02     16.41 o
   6  12  10       89.84      110.61     17.36 o
   8  12  10      322.38      385.23     27.08 o
   1  13  10      108.65      144.17     34.17 o
   3  13  10      258.61      263.22     20.98 o
   5  13  10       23.77       28.39     19.31 o
   7  13  10      175.04      107.48     22.25 o
   0  14  10     1017.56     1080.98    107.57 o
   2  14  10      111.37      129.59     25.07 o
   4  14  10      180.04      190.32     22.25 o
   6  14  10       29.55       37.18     27.00 o
   1  15  10      172.48      167.86     36.77 o
   3  15  10      144.62      164.37     27.04 o
   5  15  10      338.18      441.40     33.55 o
   0  16  10      242.85      252.51    161.25 o
   2  16  10       46.06        0.81     29.67 o
   4  16  10       15.03       10.74     24.34 o
   1  17  10        0.37       37.29     39.21 o
   3  17  10       64.44      100.22     33.57 o
   2   0  11     3020.77     3049.48     29.02 o
   4   0  11     1088.44     1082.86     20.56 o
   6   0  11       70.78       80.00     14.79 o
   8   0  11       44.64       24.74     20.51 o
  10   0  11       51.16       89.95     31.32 o
   1   1  11      831.68      819.38      8.45 o
   3   1  11      329.62      361.48     10.43 o
   5   1  11      241.15      279.03     10.50 o
   7   1  11      101.57      109.26     15.13 o
   9   1  11       53.25       25.51     15.10 o
  11   1  11       18.32        8.08     17.37 o
   0   2  11     1318.36     1191.52     14.71 o
   2   2  11     3020.00     2929.52     20.17 o
   4   2  11      578.52      563.45     11.87 o
   6   2  11      349.22      350.90     12.96 o
   8   2  11       24.52       34.58     13.61 o
  10   2  11      302.45      342.14     31.59 o
   1   3  11      248.19      259.98      5.35 o
   3   3  11     1407.75     1554.36     18.63 o
   5   3  11     1436.96     1480.39     17.82 o
   7   3  11     1167.48     1049.55     26.90 o
   9   3  11      307.64      307.62     20.05 o
  11   3  11       25.63      -25.09     64.62 o
   0   4  11     2250.73     2329.72     21.78 o
   2   4  11     4253.21     4061.87     25.91 o
   4   4  11     1635.57     1552.82     17.17 o
   6   4  11     1225.82     1199.26     22.67 o
   8   4  11        3.56      -10.83     14.04 o
  10   4  11       45.18       23.27     17.13 o
   1   5  11     1261.27     1354.54     12.44 o
   3   5  11      105.78       94.69      7.75 o
   5   5  11       24.05       12.30      7.27 o
   7   5  11       98.71      103.87     14.74 o
   9   5  11      150.14      200.38     26.36 o
   0   6  11     1543.33     1671.19     18.39 o
   2   6  11      433.95      430.18     10.80 o
   4   6  11     1707.50     1652.03     21.23 o
   6   6  11      719.50      685.17     17.91 o
   8   6  11        4.68       15.34     15.45 o
  10   6  11       28.59       36.35     19.11 o
   1   7  11      227.58      230.17      9.03 o
   3   7  11     2055.46     2018.50     24.74 o
   5   7  11     1089.13     1043.77     20.20 o
   7   7  11      133.48      121.60     14.63 o
   9   7  11       45.33       48.00     18.59 o
   0   8  11       18.16       28.12      9.00 o
   2   8  11      378.79      378.35     11.88 o
   4   8  11     2356.19     2294.25     29.13 o
   6   8  11      111.64      114.46     14.08 o
   8   8  11       74.50       65.34     15.98 o
   1   9  11       85.81       71.78      9.75 o
   3   9  11      454.42      458.68     15.95 o
   5   9  11      127.12      119.33     14.44 o
   7   9  11      227.48      238.40     17.60 o
   9   9  11        6.11      -11.73     18.47 o
   0  10  11      118.38       95.60     21.53 o
   2  10  11       15.66       13.14      9.98 o
   4  10  11      688.78      686.14     21.03 o
   6  10  11      150.48      123.74     16.47 o
   8  10  11      104.01       85.36     18.26 o
   1  11  11      373.88      336.13     16.07 o
   3  11  11      403.82      386.37     22.97 o
   5  11  11       87.81       96.68     16.22 o
   7  11  11      113.93      137.17     21.33 o
   0  12  11       62.98       35.09     28.40 o
   2  12  11       58.78       61.00     15.32 o
   4  12  11      673.34      704.80     27.34 o
   6  12  11       25.16       39.65     17.42 o
   8  12  11        6.85       -3.15     21.57 o
   1  13  11      150.56      148.33     32.65 o
   3  13  11       24.93       37.67     17.24 o
   5  13  11      144.21      156.12     21.12 o
   7  13  11      180.09      161.25     28.32 o
   0  14  11     1137.81      997.35     79.88 o
   2  14  11       51.31       58.34     25.67 o
   4  14  11       24.99       57.26     19.50 o
   6  14  11       85.22       43.16     28.16 o
   1  15  11      452.14      439.84     46.69 o
   3  15  11       40.91       56.16     24.16 o
   5  15  11       42.23       60.03     29.16 o
   0  16  11        0.30      -32.71     65.84 o
   2  16  11       78.41      222.74     53.29 o
   4  16  11       13.05       33.04     28.72 o
   1  17  11       48.85       69.78     38.42 o
   0   0  12       30.55       40.58      5.91 o
   2   0  12      183.39      204.77     11.47 o
   4   0  12       57.75       66.58     15.85 o
   6   0  12      203.75      230.52     18.42 o
   8   0  12       13.93       11.48     24.29 o
  10   0  12      279.17      366.81     32.50 o
   1   1  12      494.70      490.23      6.97 o
   3   1  12     2086.14     2085.68     19.11 o
   5   1  12      311.29      352.17     11.99 o
   7   1  12      162.97      162.89     14.48 o
   9   1  12       91.90      128.70     19.62 o
  11   1  12        2.67       -9.76     45.16 o
   0   2  12     1187.42     1174.40     16.10 o
   2   2  12     2940.97     2869.31     23.18 o
   4   2  12      179.40      167.53      7.99 o
   6   2  12      496.26      519.56     19.94 o
   8   2  12      135.71      127.50     16.91 o
  10   2  12      615.61      663.49     33.46 o
   1   3  12     3130.70     3237.19     20.32 o
   3   3  12      630.74      697.82     11.11 o
   5   3  12      640.97      638.71     14.43 o
   7   3  12       70.16       55.41     13.65 o
   9   3  12      263.66      298.12     20.57 o
   0   4  12       11.42        9.18      5.38 o
   2   4  12      463.26      503.95      9.37 o
   4   4  12       73.43       51.48      6.65 o
   6   4  12     2408.04     2229.53     32.40 o
   8   4  12      116.95      102.45     16.87 o
  10   4  12       68.47       55.60     18.60 o
   1   5  12     1791.16     1882.52     16.51 o
   3   5  12      602.82      600.21     11.60 o
   5   5  12      297.57      305.42     11.42 o
   7   5  12       29.33       45.38     13.35 o
   9   5  12      211.37      237.93     20.71 o
   0   6  12        7.22        3.83      5.94 o
   2   6  12       80.61       70.23      7.70 o
   4   6  12       16.32       14.48      6.99 o
   6   6  12      703.32      694.48     19.04 o
   8   6  12       10.05       19.06     16.13 o
  10   6  12      103.60      136.28     22.14 o
   1   7  12     1311.58     1300.60     20.35 o
   3   7  12      560.74      535.94     14.03 o
   5   7  12      510.43      517.08     14.89 o
   7   7  12      252.38      273.57     17.70 o
   9   7  12      219.73      251.38     24.05 o
   0   8  12       46.06       28.03     10.03 o
   2   8  12       53.83       37.46      7.85 o
   4   8  12      758.43      690.22     17.61 o
   6   8  12       79.38       71.29     13.55 o
   8   8  12       14.04       24.26     15.57 o
   1   9  12      188.83      178.94     11.95 o
   3   9  12       27.34       16.55      9.31 o
   5   9  12      341.43      352.58     18.70 o
   7   9  12       10.92       37.56     14.68 o
   9   9  12       41.82       47.67     19.39 o
   0  10  12       52.97       16.34     23.50 o
   2  10  12       34.72       40.19     12.47 o
   4  10  12      171.11      165.40     15.83 o
   6  10  12       91.56      103.03     16.54 o
   8  10  12       45.89       58.68     18.70 o
   1  11  12        3.73        9.32     12.93 o
   3  11  12       77.43       76.08     16.15 o
   5  11  12      128.87      112.87     16.63 o
   7  11  12      195.42      183.49     20.54 o
   0  12  12      292.48      238.49     52.63 o
   2  12  12       50.90       53.30     15.91 o
   4  12  12       94.70       96.83     20.31 o
   6  12  12       15.62       22.40     17.08 o
   1  13  12      156.27      183.78     34.93 o
   3  13  12       13.36        5.80     17.06 o
   5  13  12       52.74       49.07     19.23 o
   7  13  12       69.04       42.95     28.37 o
   0  14  12       58.06      118.07     82.65 o
   2  14  12       50.98       75.18     29.65 o
   4  14  12      143.75      172.22     22.06 o
   6  14  12       46.06       80.78     29.31 o
   1  15  12      623.82      593.47     51.18 o
   3  15  12      234.93      317.05     33.76 o
   5  15  12       44.20       85.43     29.46 o
   0  16  12        8.59       32.18    115.22 o
   2  16  12       81.56      102.23     40.30 o
   4  16  12       61.05       99.40     33.43 o
   1  17  12       12.19      -18.64     36.68 o
   2   0  13     1360.02     1407.45     16.99 o
   4   0  13     1505.31     1505.55     27.96 o
   6   0  13     1548.57     1600.62     41.32 o
   8   0  13      433.78      427.43     30.31 o
  10   0  13       81.72       99.70     25.29 o
   1   1  13      223.36      215.14      4.96 o
   3   1  13      307.78      363.72     10.57 o
   5   1  13      618.97      640.50     14.44 o
   7   1  13        2.46       11.68     13.46 o
   9   1  13       69.68       58.84     17.59 o
   0   2  13       12.15        3.71      5.24 o
   2   2  13     2400.27     2537.58     20.05 o
   4   2  13      754.91      721.95     15.47 o
   6   2  13      247.95      217.14     14.54 o
   8   2  13       25.59        1.72     14.93 o
  10   2  13      302.51      339.22     23.79 o
   1   3  13      644.37      682.22     10.03 o
   3   3  13      905.07      871.83     14.45 o
   5   3  13      251.63      231.28      9.88 o
   7   3  13      480.80      423.20     20.88 o
   9   3  13      173.34      153.99     19.16 o
   0   4  13      338.92      388.93     10.68 o
   2   4  13     5517.95     5593.54     35.34 o
   4   4  13      528.33      515.01     11.79 o
   6   4  13      499.02      463.80     17.92 o
   8   4  13       53.79       66.24     16.18 o
  10   4  13      105.50      104.73     20.45 o
   1   5  13     1132.62     1094.32     12.70 o
   3   5  13      127.53      129.24      8.11 o
   5   5  13      818.50      834.41     18.25 o
   7   5  13       33.26       27.59     13.87 o
   9   5  13      355.67      393.32     24.03 o
   0   6  13       20.46       17.10      8.59 o
   2   6  13       27.86       34.96      7.53 o
   4   6  13     1544.01     1440.77     22.32 o
   6   6  13      602.72      569.11     19.89 o
   8   6  13       22.55       30.74     19.48 o
  10   6  13       63.16       67.00     21.37 o
   1   7  13      776.37      818.45     19.48 o
   3   7  13     1418.54     1374.11     21.05 o
   5   7  13      814.81      799.99     18.86 o
   7   7  13      114.25      111.23     16.55 o
   9   7  13        1.05       13.18     19.01 o
   0   8  13      275.34      300.77     15.70 o
   2   8  13      402.84      395.93     14.82 o
   4   8  13      988.35      984.52     20.84 o
   6   8  13       86.46      109.34     15.35 o
   8   8  13      206.46      175.08     18.92 o
   1   9  13      169.40      190.39     12.72 o
   3   9  13       54.60       46.26     11.14 o
   5   9  13      318.66      330.27     18.70 o
   7   9  13      242.59      246.35     19.36 o
   9   9  13      168.07      199.78     26.08 o
   0  10  13        0.04       11.48     23.75 o
   2  10  13      166.68      171.93     15.07 o
   4  10  13      362.13      383.51     19.33 o
   6  10  13       42.52       46.83     15.99 o
   8  10  13      102.12       86.84     20.17 o
   1  11  13      439.06      407.41     23.79 o
   3  11  13       83.89       42.21     16.04 o
   5  11  13      217.03      247.20     20.65 o
   7  11  13      111.03      138.91     20.29 o
   0  12  13       39.00       61.12     43.30 o
   2  12  13       39.88       28.03     16.01 o
   4  12  13      282.81      303.28     23.00 o
   6  12  13      108.87      105.00     21.19 o
   1  13  13       17.33       13.97     29.64 o
   3  13  13       18.82       17.58     17.90 o
   5  13  13       17.66       16.02     18.88 o
   0  14  13      100.70       83.07     48.43 o
   2  14  13       57.27       31.83     32.09 o
   4  14  13        1.02        8.30     19.17 o
   6  14  13       15.36       19.14     33.47 o
   1  15  13      265.41      265.01     42.98 o
   3  15  13      332.97      327.76     40.53 o
   5  15  13        2.63      -20.72     33.99 o
   0  16  13      382.97      310.29     67.66 o
   2  16  13       19.59       32.18     36.31 o
   0   0  14     1245.34     1147.74     19.04 o
   2   0  14     1916.61     1956.77     24.55 o
   4   0  14      436.36      439.83     16.89 o
   6   0  14     3994.03     3839.10     72.20 o
   8   0  14      336.17      351.51     56.44 o
  10   0  14        0.01       -2.70     23.40 o
   1   1  14     1239.22     1268.86     11.14 o
   3   1  14      241.52      257.01     10.11 o
   5   1  14      112.30      112.51      9.41 o
   7   1  14       24.77       34.96     14.80 o
   9   1  14      110.34      102.45     17.87 o
   0   2  14      436.96      461.99     10.00 o
   2   2  14      107.59      106.10      6.06 o
   4   2  14       93.37      106.13      8.10 o
   6   2  14      423.46      382.60     17.47 o
   8   2  14       49.72       27.22     15.72 o
  10   2  14       17.13        0.52     17.70 o
   1   3  14     3202.15     3138.60     22.31 o
   3   3  14     1686.94     1637.86     17.99 o
   5   3  14       23.02       -1.29      7.50 o
   7   3  14      322.40      294.07     20.00 o
   9   3  14      350.35      437.04     25.35 o
   0   4  14     2384.19     2261.95     24.93 o
   2   4  14     2877.33     2851.22     27.69 o
   4   4  14      356.22      383.17     13.76 o
   6   4  14      428.86      454.37     18.40 o
   8   4  14      109.95      110.05     18.19 o
  10   4  14      165.66      125.84     24.61 o
   1   5  14      557.64      567.37     10.99 o
   3   5  14     3264.51     3198.87     28.75 o
   5   5  14     1776.56     1791.64     27.89 o
   7   5  14      216.17      221.92     17.31 o
   9   5  14        3.00        3.38     17.33 o
   0   6  14       63.11       75.59      9.42 o
   2   6  14      528.94      558.50     12.78 o
   4   6  14     2267.02     2190.13     26.56 o
   6   6  14      110.27       81.36     13.81 o
   8   6  14       21.10       -1.39     14.91 o
   1   7  14     1895.83     1877.91     28.91 o
   3   7  14     2267.26     2276.03     27.04 o
   5   7  14     1737.52     1751.81     27.76 o
   7   7  14       86.19       53.13     15.18 o
   9   7  14        2.53       19.84     19.92 o
   0   8  14      836.51      828.61     29.49 o
   2   8  14     1030.01      993.80     18.45 o
   4   8  14       59.77       57.13     11.39 o
   6   8  14      146.14      168.32     17.03 o
   8   8  14       20.81       25.26     16.52 o
   1   9  14      393.75      425.13     17.44 o
   3   9  14      300.85      303.29     16.13 o
   5   9  14       18.14       16.88     14.61 o
   7   9  14      115.58      139.99     19.03 o
   0  10  14     1345.98     1075.15    135.49 o
   2  10  14       98.88       55.81     14.18 o
   4  10  14       78.13       85.99     16.31 o
   6  10  14       28.79       30.95     15.40 o
   8  10  14      200.11      241.00     31.99 o
   1  11  14      338.79      371.97     38.36 o
   3  11  14      191.85      201.24     19.94 o
   5  11  14       23.48       15.11     17.04 o
   7  11  14       27.59       46.01     22.03 o
   0  12  14      416.03      403.14     90.93 o
   2  12  14       63.44       74.45     18.53 o
   4  12  14      383.73      345.74     23.55 o
   6  12  14       88.19       91.16     20.93 o
   1  13  14        0.26       21.88     29.36 o
   3  13  14       14.36        7.65     17.70 o
   5  13  14      293.24      329.16     29.10 o
   0  14  14       61.89       64.74     50.34 o
   2  14  14       44.45       72.32     35.83 o
   4  14  14      417.43      540.69     32.05 o
   1  15  14      325.71      331.86     46.27 o
   3  15  14       26.35      102.03     40.23 o
   0  16  14     1581.93     1850.21    114.52 o
   2  16  14       18.12       36.25     37.64 o
   2   0  15     3196.82     3345.16     37.88 o
   4   0  15      666.29      648.51     20.08 o
   6   0  15       60.00       37.34     18.14 o
   8   0  15        8.60      -13.05     20.20 o
  10   0  15       23.40       -5.72     25.15 o
   1   1  15     1051.27      976.47     11.74 o
   3   1  15      171.92      177.74      8.67 o
   5   1  15       40.34       51.31      8.98 o
   7   1  15      827.91      728.70     27.07 o
   9   1  15      117.79      168.92     19.55 o
   0   2  15      935.56      891.17     17.14 o
   2   2  15      662.07      748.29     12.77 o
   4   2  15      268.44      250.63     10.58 o
   6   2  15      391.61      366.61     17.72 o
   8   2  15       47.11        8.92     16.38 o
  10   2  15       29.35       27.14     19.06 o
   1   3  15     1715.53     1703.68     17.56 o
   3   3  15      976.90      988.46     15.52 o
   5   3  15       77.96       72.61     11.07 o
   7   3  15      189.72      159.64     19.57 o
   9   3  15      101.65      101.76     19.68 o
   0   4  15      474.75      484.92     21.84 o
   2   4  15      934.09      904.61     14.59 o
   4   4  15      404.47      382.13     12.78 o
   6   4  15      279.64      321.98     22.20 o
   8   4  15      120.86       77.71     17.67 o
  10   4  15      302.18      376.31     27.12 o
   1   5  15     1312.05     1222.41     15.70 o
   3   5  15     1131.14     1116.10     16.97 o
   5   5  15     1428.80     1395.36     25.42 o
   7   5  15      150.31      143.02     16.07 o
   9   5  15       15.09        1.92     17.79 o
   0   6  15       47.96       61.06     10.50 o
   2   6  15     1901.70     1875.16     24.59 o
   4   6  15     1989.03     1985.33     29.69 o
   6   6  15      463.73      487.42     25.55 o
   8   6  15       32.59       47.57     16.81 o
   1   7  15      936.96      948.01     19.34 o
   3   7  15     1602.88     1592.50     25.03 o
   5   7  15      984.69      981.14     26.11 o
   7   7  15       22.38       39.85     15.51 o
   9   7  15       34.89       42.98     19.63 o
   0   8  15       13.70       18.41     15.71 o
   2   8  15      510.57      497.26     17.71 o
   4   8  15      513.44      513.91     18.34 o
   6   8  15      206.27      231.66     21.30 o
   8   8  15       14.13      -13.62     16.46 o
   1   9  15      862.07      937.92     25.62 o
   3   9  15        5.03       20.71     13.44 o
   5   9  15       42.72       51.36     15.22 o
   7   9  15      424.31      475.55     26.10 o
   0  10  15       91.76      104.14     41.73 o
   2  10  15       48.13       30.44     17.87 o
   4  10  15       38.74       26.01     16.63 o
   6  10  15       19.16       10.33     15.68 o
   8  10  15       69.23       65.99     23.95 o
   1  11  15      317.47      298.84     37.13 o
   3  11  15       89.50       89.96     17.76 o
   5  11  15       47.27       31.23     18.32 o
   7  11  15       64.07       94.35     24.23 o
   0  12  15       14.63        5.06     40.50 o
   2  12  15      176.79      203.55     25.79 o
   4  12  15      943.68      978.82     32.43 o
   6  12  15       88.32      108.88     30.36 o
   1  13  15       88.83       71.40     33.57 o
   3  13  15       93.48       86.72     20.88 o
   5  13  15      163.99      196.91     25.44 o
   0  14  15      798.92      905.80     79.49 o
   2  14  15       26.14      -24.40     34.37 o
   4  14  15      367.69      428.48     29.45 o
   1  15  15       75.77       81.29     38.23 o
   3  15  15       66.50       10.73     52.26 o
   0  16  15      621.11      630.42     81.14 o
   2  16  15      144.52      262.27     59.22 o
   0   0  16      698.53      682.44     16.61 o
   2   0  16        1.78        7.10      8.30 o
   4   0  16       87.09       84.29     12.73 o
   6   0  16      101.50       55.38     15.39 o
   8   0  16        0.52       15.82     22.01 o
  10   0  16       23.95        8.29     25.71 o
   1   1  16      688.88      648.21     11.72 o
   3   1  16      840.84      830.85     14.66 o
   5   1  16      398.02      432.18     17.78 o
   7   1  16       68.94      103.90     17.78 o
   9   1  16       21.12       44.96     17.57 o
   0   2  16        4.31       -0.84      8.80 o
   2   2  16     1736.10     1681.08     17.96 o
   4   2  16      143.67      153.16      9.85 o
   6   2  16      342.54      297.36     15.86 o
   8   2  16        2.44      -10.95     15.87 o
  10   2  16       16.52        2.48     18.71 o
   1   3  16     1011.12     1009.32     16.01 o
   3   3  16        1.57       -2.58      6.84 o
   5   3  16       69.76       55.71     11.81 o
   7   3  16       83.51       79.89     15.99 o
   9   3  16      197.79      231.69     27.64 o
   0   4  16       72.85       50.87      9.96 o
   2   4  16     1252.72     1263.98     26.14 o
   4   4  16      417.60      405.32     12.94 o
   6   4  16      247.24      228.93     16.68 o
   8   4  16      151.76      158.18     21.18 o
   1   5  16      315.52      317.92     11.47 o
   3   5  16     5055.80     5042.28     42.97 o
   5   5  16      625.45      594.45     23.57 o
   7   5  16       40.25       37.34     14.87 o
   9   5  16       63.07       94.16     21.17 o
   0   6  16       23.57       11.87     10.87 o
   2   6  16      438.24      450.36     14.92 o
   4   6  16       95.69      105.10     11.12 o
   6   6  16      752.16      753.89     23.76 o
   8   6  16       70.46       54.58     16.67 o
   1   7  16      132.51      142.39     12.05 o
   3   7  16      144.66      117.64     11.50 o
   5   7  16     1395.66     1349.67     34.55 o
   7   7  16       96.08       80.98     16.75 o
   9   7  16       56.52       54.72     20.24 o
   0   8  16       38.41       86.08     28.52 o
   2   8  16       30.34       26.91     13.73 o
   4   8  16      261.19      255.34     17.24 o
   6   8  16       77.51       74.88     14.74 o
   8   8  16       46.51       30.52     17.82 o
   1   9  16      963.62      963.45     31.09 o
   3   9  16      124.34      143.89     17.23 o
   5   9  16      160.18      166.88     17.42 o
   7   9  16       75.30      120.65     19.78 o
   0  10  16       36.95       33.30     38.35 o
   2  10  16       51.88       57.33     17.88 o
   4  10  16       39.50       30.88     16.58 o
   6  10  16       23.97       13.24     16.81 o
   8  10  16      105.70      225.10    124.47 o
   1  11  16       95.36       74.44     31.11 o
   3  11  16       88.25       79.75     19.94 o
   5  11  16      116.82      127.36     20.48 o
   7  11  16       17.01       18.82     22.75 o
   0  12  16      408.97      408.20     61.18 o
   2  12  16        7.47      -26.20     29.03 o
   4  12  16      246.60      236.08     23.56 o
   6  12  16       21.57       41.51     25.26 o
   1  13  16       63.65       19.07     38.86 o
   3  13  16      561.19      669.31     42.71 o
   5  13  16       31.63       52.14     25.19 o
   0  14  16       97.41      143.09     54.93 o
   2  14  16       31.00       71.65     35.66 o
   4  14  16       66.08       67.10     22.84 o
   1  15  16       31.58        2.08     35.52 o
   3  15  16       84.59      108.85     42.93 o
   0  16  16      430.16      344.17     72.42 o
   2   0  17       11.08       20.59      9.31 o
   4   0  17       49.75       33.40     12.98 o
   6   0  17       41.09       27.52     16.85 o
   8   0  17      116.46      114.93     25.37 o
  10   0  17        1.00      -23.57     61.07 o
   1   1  17      193.41      201.78      8.07 o
   3   1  17      159.28      173.68      9.86 o
   5   1  17       60.43       48.86     10.38 o
   7   1  17      323.44      303.19     21.31 o
   9   1  17       29.46       43.13     18.00 o
   0   2  17        5.18        6.05      9.65 o
   2   2  17      244.43      251.33     11.20 o
   4   2  17       16.63       20.71      9.46 o
   6   2  17       71.25       59.60     12.83 o
   8   2  17       41.23       46.72     18.74 o
   1   3  17     1065.80     1128.89     15.77 o
   3   3  17        0.12       -0.10      7.66 o
   5   3  17      710.48      652.20     29.14 o
   7   3  17      488.28      502.90     22.03 o
   9   3  17      382.84      451.12     40.40 o
   0   4  17      759.16      760.00     22.10 o
   2   4  17      505.49      462.16     13.34 o
   4   4  17       49.92       35.52     10.23 o
   6   4  17       43.97       58.50     13.94 o
   8   4  17       86.70       83.21     20.96 o
   1   5  17      734.34      763.35     26.23 o
   3   5  17      621.48      663.71     17.11 o
   5   5  17      836.84      838.19     21.90 o
   7   5  17        4.32        1.92     14.90 o
   9   5  17       27.47       32.99     20.89 o
   0   6  17      520.83      553.65     21.92 o
   2   6  17     1298.62     1271.57     24.74 o
   4   6  17      302.01      321.47     15.90 o
   6   6  17        4.59        0.80     13.05 o
   8   6  17       14.54        9.75     16.24 o
   1   7  17      294.73      315.80     16.01 o
   3   7  17       67.24       78.55     12.56 o
   5   7  17      288.84      333.25     21.87 o
   7   7  17      209.15      270.06     20.76 o
   0   8  17      704.91      687.10     65.21 o
   2   8  17      210.06      224.51     18.53 o
   4   8  17       21.51        4.24     13.41 o
   6   8  17      207.41      208.59     17.15 o
   8   8  17       12.73       -3.19     21.64 o
   1   9  17      321.10      345.56     22.37 o
   3   9  17       43.32       41.55     18.06 o
   5   9  17       13.09       24.40     16.58 o
   7   9  17      632.53      752.14     30.72 o
   0  10  17        8.19        2.49     37.89 o
   2  10  17       17.07       15.20     16.83 o
   4  10  17      114.19      114.61     19.45 o
   6  10  17        7.96       10.56     17.96 o
   1  11  17       24.65        0.43     25.57 o
   3  11  17       20.14        7.29     18.09 o
   5  11  17       83.23       16.77     19.04 o
   7  11  17       13.90        5.46     25.30 o
   0  12  17        3.06        0.37     42.58 o
   2  12  17       14.55      -29.27     29.27 o
   4  12  17       68.05       87.67     21.11 o
   6  12  17       45.68       52.09     27.99 o
   1  13  17       64.41       61.11     33.48 o
   3  13  17        8.92       -1.74     25.99 o
   5  13  17       44.66       44.83     26.70 o
   0  14  17      213.82      145.60     74.46 o
   2  14  17       52.13        9.52     36.60 o
   4  14  17       73.94       80.99     28.94 o
   1  15  17      207.98      133.36     43.06 o
   0   0  18      665.02      666.06     44.73 o
   2   0  18      497.12      514.60     17.00 o
   4   0  18       48.17       39.07     12.58 o
   6   0  18       90.28       66.26     19.24 o
   8   0  18       67.03       39.59     27.18 o
   1   1  18       49.96       40.25      6.80 o
   3   1  18      114.90      119.69      8.90 o
   5   1  18      182.53      159.87     12.89 o
   7   1  18       68.24       81.39     15.52 o
   9   1  18      137.53      164.40     20.98 o
   0   2  18        1.49      -10.80     10.80 o
   2   2  18     1124.38     1088.51     19.45 o
   4   2  18      185.57      202.14     11.61 o
   6   2  18      642.51      610.21     21.48 o
   8   2  18        0.57        2.54     16.74 o
   1   3  18      324.06      318.73     11.94 o
   3   3  18       88.14       72.58      9.16 o
   5   3  18      705.14      714.11     21.80 o
   7   3  18       76.16       49.35     15.77 o
   9   3  18      327.23      415.09     31.65 o
   0   4  18        1.10       21.31     12.14 o
   2   4  18     1769.39     1817.48     24.22 o
   4   4  18       98.60       87.93     11.77 o
   6   4  18      170.01      157.76     18.06 o
   8   4  18        5.11       -1.04     17.09 o
   1   5  18      590.26      592.28     24.53 o
   3   5  18     3739.33     3749.70     61.92 o
   5   5  18      757.11      731.61     22.24 o
   7   5  18       20.85        3.42     16.56 o
   9   5  18       42.30       67.33     22.82 o
   0   6  18       77.02      120.18     26.96 o
   2   6  18      836.81      786.76     22.70 o
   4   6  18      323.69      316.14     17.94 o
   6   6  18      922.13      951.96     28.90 o
   8   6  18       36.19       52.82     17.80 o
   1   7  18      110.93      122.77     15.35 o
   3   7  18      545.32      511.02     22.51 o
   5   7  18      653.65      648.86     22.12 o
   7   7  18      108.93      117.21     19.08 o
   0   8  18      253.06      226.38     72.27 o
   2   8  18      185.95      167.36     17.25 o
   4   8  18       10.38        3.61     16.03 o
   6   8  18       40.20       48.52     16.68 o
   8   8  18      195.54      240.32     29.96 o
   1   9  18      679.89      569.59     30.51 o
   3   9  18       84.12       73.55     18.26 o
   5   9  18       75.84      102.31     19.48 o
   7   9  18       21.45        1.24     21.60 o
   0  10  18      110.30       91.73     44.54 o
   2  10  18       72.45       79.99     18.72 o
   4  10  18        2.31       19.04     18.25 o
   6  10  18        7.48       16.63     21.57 o
   1  11  18      140.16      115.13     34.64 o
   3  11  18       31.50       29.20     18.65 o
   5  11  18        3.01       15.59     20.84 o
   0  12  18      314.45      330.92     70.03 o
   2  12  18       17.46       22.11     31.15 o
   4  12  18       28.75       35.18     21.16 o
   6  12  18       22.42        9.29     44.09 o
   1  13  18       20.55      -25.12     32.98 o
   3  13  18      258.13      318.86     44.97 o
   5  13  18       72.76       61.22     35.99 o
   0  14  18        0.75      -42.39     45.97 o
   2  14  18       20.81       30.72     38.23 o
   1  15  18        4.02       23.74     38.03 o
   2   0  19      879.38      890.41     21.73 o
   4   0  19       10.20       -2.83     12.54 o
   6   0  19        1.74       14.16     18.56 o
   8   0  19       19.10       12.17     25.35 o
   1   1  19     1863.84     1867.31     23.84 o
   3   1  19      609.31      614.72     15.15 o
   5   1  19      171.55      135.85     13.94 o
   7   1  19      503.10      479.61     19.92 o
   9   1  19       18.95        5.90     19.11 o
   0   2  19     2370.74     2379.52     53.29 o
   2   2  19      738.53      758.68     15.76 o
   4   2  19        8.20       11.83     10.65 o
   6   2  19      171.70      162.79     15.30 o
   8   2  19       43.35       44.79     18.42 o
   1   3  19     1853.38     1818.52     25.88 o
   3   3  19      363.45      376.12     14.27 o
   5   3  19       71.51       63.37     13.68 o
   7   3  19        6.09        7.45     15.47 o
   9   3  19       40.19       60.44     21.01 o
   0   4  19      199.20      191.49     17.79 o
   2   4  19      761.51      748.23     23.00 o
   4   4  19      266.28      275.39     15.59 o
   6   4  19      254.93      270.88     18.17 o
   8   4  19      101.76      131.00     21.86 o
   1   5  19      465.98      460.59     21.77 o
   3   5  19      113.13      125.98     15.03 o
   5   5  19      923.31      922.14     28.02 o
   7   5  19       46.99       47.36     17.14 o
   0   6  19      958.90     1015.06     43.30 o
   2   6  19     1152.61     1224.42     32.85 o
   4   6  19     1692.11     1632.89     33.00 o
   6   6  19      279.74      316.89     19.27 o
   8   6  19       73.72       81.62     19.80 o
   1   7  19       54.31       53.74     15.88 o
   3   7  19      241.46      247.00     21.49 o
   5   7  19      445.40      479.75     22.47 o
   7   7  19      107.61      140.36     17.92 o
   0   8  19       48.64       24.93     30.68 o
   2   8  19      322.37      339.74     21.74 o
   4   8  19      295.18      330.82     24.99 o
   6   8  19       37.38       24.46     17.24 o
   1   9  19      522.81      533.34     36.76 o
   3   9  19       30.07        4.31     16.94 o
   5   9  19        9.36       18.73     19.44 o
   7   9  19       36.20       47.54     24.01 o
   0  10  19     1210.34     1316.69     82.94 o
   2  10  19      164.13      184.31     29.37 o
   4  10  19        7.94      -13.69     20.95 o
   6  10  19        1.23      -25.10     25.10 o
   1  11  19      264.47      264.45     39.76 o
   3  11  19       85.76       75.00     21.48 o
   5  11  19       36.12       28.06     24.56 o
   0  12  19        2.43       26.35     47.58 o
   2  12  19      141.15      187.64     37.82 o
   4  12  19      432.29      553.18     31.35 o
   1  13  19       39.74       71.65     36.25 o
   3  13  19      133.52      193.84     41.91 o
   0  14  19        3.60      -45.77     49.85 o
   2  14  19      135.89      204.17     43.61 o
   0   0  20     1630.76     1718.09     58.89 o
   2   0  20       47.53       41.33     11.77 o
   4   0  20      115.44       80.88     18.41 o
   6   0  20      173.96      137.17     20.98 o
   8   0  20       11.27       43.58     26.40 o
   1   1  20      493.02      512.46     18.29 o
   3   1  20       52.22       43.48      9.68 o
   5   1  20       52.74       28.85     12.17 o
   7   1  20       26.47       30.57     14.21 o
   9   1  20       55.50       61.93     22.12 o
   0   2  20      442.83      454.14     27.11 o
   2   2  20      237.07      261.16     13.61 o
   4   2  20       32.32       40.49     11.49 o
   6   2  20      320.71      320.26     18.10 o
   8   2  20      113.41      128.46     19.04 o
   1   3  20      219.30      217.62     14.16 o
   3   3  20      505.11      498.60     15.61 o
   5   3  20       78.16       95.55     14.96 o
   7   3  20       35.61       40.42     14.86 o
   0   4  20     1937.99     1887.50     59.27 o
   2   4  20     1179.56     1242.04     39.26 o
   4   4  20      143.56      166.61     15.38 o
   6   4  20       23.77       18.18     14.90 o
   8   4  20       75.03       48.75     19.14 o
   1   5  20      281.57      293.30     17.74 o
   3   5  20     1253.52     1251.70     32.32 o
   5   5  20      574.82      591.97     22.55 o
   7   5  20      154.39      175.24     18.68 o
   0   6  20       15.48       14.27     23.52 o
   2   6  20     1098.98     1145.76     32.63 o
   4   6  20     2423.68     2380.71     50.56 o
   6   6  20      302.04      283.57     20.23 o
   8   6  20        5.24       14.58     22.26 o
   1   7  20      118.53      141.35     17.63 o
   3   7  20      789.50      723.78     33.04 o
   5   7  20      605.86      640.06     25.75 o
   7   7  20       95.63      111.32     21.10 o
   0   8  20       20.89        6.84     30.16 o
   2   8  20      838.94      817.90     37.68 o
   4   8  20       34.09       51.77     23.27 o
   6   8  20       67.70      124.21     21.02 o
   1   9  20      104.80       66.85     29.64 o
   3   9  20       58.13       72.69     20.24 o
   5   9  20       15.02       29.86     20.08 o
   7   9  20       10.77        7.55     23.79 o
   0  10  20      617.21      550.44     50.56 o
   2  10  20       62.60       46.11     26.11 o
   4  10  20       55.43        8.00     21.01 o
   6  10  20       13.92       40.59     27.50 o
   1  11  20       11.11      -17.74     30.80 o
   3  11  20       62.24       38.82     22.35 o
   5  11  20        6.43       12.38     29.49 o
   0  12  20      386.39      420.87     50.23 o
   2  12  20        8.42       53.28     35.16 o
   4  12  20      198.40      283.93     30.29 o
   1  13  20      102.40      141.47     40.24 o
   3  13  20       82.42      111.26     40.27 o
   0  14  20      119.38      189.21     79.02 o
   2   0  21      618.84      580.71     28.82 o
   4   0  21      119.09       80.83     18.07 o
   6   0  21      361.09      317.09     24.86 o
   8   0  21        7.79       31.41     24.10 o
   1   1  21      121.39      116.06     18.78 o
   3   1  21      126.58      144.23     11.66 o
   5   1  21      196.09      186.65     15.08 o
   7   1  21      173.22      181.87     16.78 o
   0   2  21       74.25       78.29     20.76 o
   2   2  21      120.01      128.50     16.23 o
   4   2  21      331.62      311.52     16.11 o
   6   2  21      101.17      109.36     15.34 o
   8   2  21        6.65        3.33     16.44 o
   1   3  21      436.52      438.62     22.26 o
   3   3  21       27.04       26.73     12.11 o
   5   3  21       99.43      117.83     14.94 o
   7   3  21       48.49       25.23     15.01 o
   0   4  21      256.27      308.92     34.25 o
   2   4  21     1352.51     1315.75     33.68 o
   4   4  21      116.28      128.77     16.22 o
   6   4  21      111.20       94.03     16.62 o
   8   4  21       52.48       75.69     23.33 o
   1   5  21      342.46      359.70     19.26 o
   3   5  21       20.40       46.16     18.65 o
   5   5  21      167.97      154.70     17.77 o
   7   5  21       13.32       -9.60     16.11 o
   0   6  21      506.21      537.57     43.17 o
   2   6  21      295.23      281.33     24.54 o
   4   6  21      476.16      462.86     26.73 o
   6   6  21      552.93      565.31     28.66 o
   1   7  21      634.02      676.67     34.91 o
   3   7  21      959.97      904.73     35.36 o
   5   7  21      125.09      118.47     20.66 o
   7   7  21       24.14       34.45     20.12 o
   0   8  21        0.42       44.73     31.76 o
   2   8  21      161.76      181.15     26.47 o
   4   8  21      204.24      178.87     24.87 o
   6   8  21       82.07       41.00     25.04 o
   1   9  21      140.61      128.92     41.66 o
   3   9  21       21.51       39.24     21.74 o
   5   9  21      132.03      108.84     24.45 o
   0  10  21      225.68      170.92     67.63 o
   2  10  21       56.06       35.41     50.22 o
   4  10  21        3.10      -21.06     21.06 o
   6  10  21       66.26       11.49     39.90 o
   1  11  21      138.21      113.66     35.89 o
   3  11  21       34.02       46.34     32.85 o
   5  11  21       39.52      -23.27     29.96 o
   0  12  21        0.11      -17.00     46.81 o
   2  12  21       70.52       71.50     36.69 o
   4  12  21       42.31       50.91     30.97 o
   1  13  21      160.14       94.75     39.63 o
   0   0  22        2.56       20.76     34.36 o
   2   0  22       65.18      118.49     41.05 o
   4   0  22       38.36       46.33     18.75 o
   6   0  22        6.63      -11.93     18.72 o
   8   0  22       31.13       11.03     25.11 o
   1   1  22       28.13       50.96     21.72 o
   3   1  22      222.49      235.86     14.90 o
   5   1  22      166.96      158.88     15.32 o
   7   1  22       17.00       -4.06     14.38 o
   0   2  22      136.15      105.05     26.40 o
   2   2  22      134.44      115.45     15.88 o
   4   2  22        6.08        1.28     12.53 o
   6   2  22       10.21       28.06     13.92 o
   8   2  22      225.07      205.79     21.30 o
   1   3  22      919.51      946.49     64.96 o
   3   3  22      231.67      265.45     19.66 o
   5   3  22      266.28      286.18     18.17 o
   7   3  22       36.78       32.50     15.87 o
   0   4  22        2.09      -22.80     22.80 o
   2   4  22      466.65      466.02     24.97 o
   4   4  22      111.23       89.75     17.01 o
   6   4  22      549.42      591.99     27.09 o
   8   4  22      212.36      172.17     35.21 o
   1   5  22      667.66      623.07     28.25 o
   3   5  22        7.15      -14.42     16.20 o
   5   5  22      360.05      353.91     22.43 o
   7   5  22       72.45       85.09     20.59 o
   0   6  22       83.06       55.77     54.17 o
   2   6  22      113.12       92.94     21.12 o
   4   6  22       80.83       32.85     20.66 o
   6   6  22      410.73      500.87     24.89 o
   1   7  22      105.38      170.81     34.74 o
   3   7  22     1167.33     1175.11     50.21 o
   5   7  22      202.00      145.60     51.89 o
   7   7  22       52.40       57.29     25.10 o
   0   8  22        1.15      -30.04     30.04 o
   2   8  22       27.06       45.29     23.55 o
   4   8  22      429.16      434.42     30.18 o
   6   8  22       79.03      113.07     34.03 o
   1   9  22       83.02      147.88     30.87 o
   3   9  22       57.90       71.15     39.12 o
   5   9  22       26.23       34.47     31.53 o
   0  10  22       26.92       24.59     35.83 o
   2  10  22       54.23       84.09     41.39 o
   4  10  22        3.87       -4.47     23.25 o
   1  11  22       32.69       -4.53     28.95 o
   3  11  22       95.41       73.37     44.33 o
   0  12  22      154.49      142.13     56.07 o
   2  12  22        0.83       16.36     36.00 o
   1  13  22       30.73       20.69     38.87 o
   2   0  23      429.12      508.18    114.75 o
   4   0  23      253.10      260.87     23.00 o
   6   0  23      193.94      150.47     23.34 o
   8   0  23        4.29      -29.55     43.20 o
   1   1  23       37.85       49.78     24.78 o
   3   1  23      507.73      519.17     23.76 o
   5   1  23       18.20       24.94     13.78 o
   7   1  23       16.32       -3.95     14.79 o
   0   2  23       11.57       57.29     25.42 o
   2   2  23      367.17      354.23     28.36 o
   4   2  23      171.79      157.40     17.03 o
   6   2  23       19.52       13.11     14.28 o
   1   3  23      666.79      664.77     37.74 o
   3   3  23        1.73       17.78     18.08 o
   5   3  23      124.48      124.05     15.75 o
   7   3  23      216.55      195.03     22.93 o
   0   4  23     1458.76     1572.07     80.92 o
   2   4  23      961.48      935.28     34.72 o
   4   4  23      167.88      165.58     21.12 o
   6   4  23      205.54      212.50     19.04 o
   1   5  23       64.88       93.45     24.44 o
   3   5  23       49.13       86.54     20.78 o
   5   5  23       19.43       -3.07     19.64 o
   7   5  23      469.98      497.67     33.55 o
   0   6  23      314.17      356.92    111.12 o
   2   6  23       10.93        1.16     19.08 o
   4   6  23      399.86      387.54     29.32 o
   6   6  23      134.33       83.65     26.71 o
   1   7  23       28.28       25.59     30.32 o
   3   7  23      677.54      597.78     45.28 o
   5   7  23      253.39      237.54     30.04 o
   0   8  23      109.69       70.27     36.53 o
   2   8  23      365.51      373.21     39.89 o
   4   8  23      950.51      893.92     44.49 o
   6   8  23        7.02        2.40     43.90 o
   1   9  23       31.01       35.10     46.82 o
   3   9  23      147.84      145.41     28.83 o
   5   9  23       10.50      -16.08     31.64 o
   0  10  23       65.49       12.07     46.50 o
   2  10  23       18.55       14.74     40.09 o
   4  10  23       18.02       13.83     39.76 o
   1  11  23      107.75      121.78     34.34 o
   3  11  23       92.48       94.72     47.54 o
   0  12  23        1.66       -4.55     97.56 o
   2  12  23       19.04      -46.16     49.63 o
   0   0  24      884.80      954.45     70.24 o
   2   0  24      554.89      464.68     69.39 o
   4   0  24       21.92       12.30     19.08 o
   6   0  24      267.03      229.51     26.85 o
   1   1  24       37.04       56.32     26.99 o
   3   1  24        9.75       -9.83     25.08 o
   5   1  24      481.31      505.39     20.77 o
   7   1  24      107.45      118.19     22.92 o
   0   2  24      172.26      133.90     36.83 o
   2   2  24      482.10      525.47     59.64 o
   4   2  24        8.82       16.41     16.49 o
   6   2  24       93.36       77.78     16.22 o
   1   3  24     1437.85     1316.73     49.91 o
   3   3  24       42.43       38.93     19.03 o
   5   3  24       20.71       27.40     14.51 o
   7   3  24       27.59       57.88     21.61 o
   0   4  24     1255.99     1161.85     82.27 o
   2   4  24      506.41      556.63     32.06 o
   4   4  24       53.97       38.79     18.81 o
   6   4  24      327.20      352.39     25.04 o
   1   5  24      101.85      131.48     32.66 o
   3   5  24       22.72       -3.00     20.27 o
   5   5  24       82.72       94.18     23.28 o
   0   6  24       19.09       36.63     43.55 o
   2   6  24       35.69       40.76     25.35 o
   4   6  24      564.00      465.78     33.58 o
   6   6  24       71.33       66.76     29.47 o
   1   7  24       69.79       44.61     32.55 o
   3   7  24       48.53        5.01     23.21 o
   5   7  24      215.26      258.98     42.48 o
   0   8  24      349.49      348.27     96.04 o
   2   8  24      149.80       95.98     35.83 o
   4   8  24     1097.63      981.99     52.86 o
   1   9  24       13.28       51.33     35.06 o
   3   9  24       76.61       98.08     34.76 o
   0  10  24       58.61       88.06     54.41 o
   2  10  24       93.70       70.99     43.15 o
   4  10  24       17.49      -25.86     42.50 o
   1  11  24      100.29       54.96     37.48 o
   2   0  25      306.60      385.13    112.47 o
   4   0  25      200.35      169.91     31.25 o
   6   0  25       55.11       38.97     28.15 o
   1   1  25      211.28      235.85     31.66 o
   3   1  25      348.30      334.80     51.56 o
   5   1  25      298.45      291.09     22.10 o
   7   1  25       20.71        8.58     30.14 o
   0   2  25        4.16      -57.78     57.78 o
   2   2  25      182.16      177.98     47.11 o
   4   2  25       43.26       47.38     18.09 o
   6   2  25       39.63       45.78     20.55 o
   1   3  25     1026.51     1080.91     51.70 o
   3   3  25      107.19       78.12     26.49 o
   5   3  25      171.16      177.64     20.35 o
   0   4  25     1319.17     1318.50     78.61 o
   2   4  25      283.36      294.95     28.75 o
   4   4  25      107.03       99.82     22.59 o
   6   4  25      346.16      406.99     32.46 o
   1   5  25      238.07      294.23     47.23 o
   3   5  25      123.73      110.77     23.66 o
   5   5  25       31.82        6.60     27.83 o
   0   6  25       86.43      -51.70     67.41 o
   2   6  25      266.44      245.63     30.24 o
   4   6  25      112.94       45.04     28.93 o
   1   7  25       30.36       75.39     41.28 o
   3   7  25      346.00      372.14     37.01 o
   5   7  25      387.48      507.45     52.89 o
   0   8  25       52.51       71.80     79.91 o
   2   8  25      147.42      157.49     44.39 o
   4   8  25     1017.49     1113.23     76.91 o
   1   9  25      135.22      201.17     40.85 o
   3   9  25      503.99      409.71     57.90 o
   0  10  25        1.57       -1.69     76.53 o
   2  10  25       34.24       66.34     45.63 o
   1  11  25      103.32       96.71     49.52 o
   0   0  26       23.31       41.05     66.65 o
   2   0  26      109.32       26.08     45.03 o
   4   0  26      329.70      394.30     77.87 o
   6   0  26        4.79        2.79     28.44 o
   1   1  26        5.43       12.58     30.16 o
   3   1  26      236.47      281.27     32.69 o
   5   1  26      239.17      234.33     33.59 o
   0   2  26      115.30      244.88     83.37 o
   2   2  26      216.50      214.01     36.74 o
   4   2  26       66.17       62.72     24.94 o
   6   2  26       57.29       61.21     23.62 o
   1   3  26      537.84      532.49     46.14 o
   3   3  26        1.78       17.80     25.73 o
   5   3  26       53.88       53.67     32.21 o
   0   4  26        6.48      -21.96     66.22 o
   2   4  26      123.65      141.76     31.51 o
   4   4  26        6.45       -0.84     22.58 o
   6   4  26      399.43      458.25     97.90 o
   1   5  26       58.80       97.84     39.75 o
   3   5  26       13.10       -7.52     23.61 o
   5   5  26      412.87      371.87     46.52 o
   0   6  26        9.80      -27.28     70.36 o
   2   6  26      157.65      191.99     44.17 o
   4   6  26       19.53       17.74     31.63 o
   1   7  26       93.17      116.54     83.09 o
   3   7  26       51.04       40.54     26.21 o
   0   8  26      127.66      107.36     81.51 o
   2   8  26       29.87       36.58     36.37 o
   4   8  26      113.33       45.96     47.95 o
   1   9  26       22.25       -1.76     43.63 o
   3   9  26      319.38      252.79     54.51 o
   0  10  26       10.31      -43.59     78.98 o
   2   0  27       26.52       16.98     45.90 o
   4   0  27       14.10       46.37     35.70 o
   1   1  27      132.84      134.80     41.86 o
   3   1  27       13.78       -2.97     33.18 o
   5   1  27       31.10       72.24     73.36 o
   0   2  27       39.26      -40.38     68.00 o
   2   2  27      123.21       97.62     35.88 o
   4   2  27      101.44       93.66     34.42 o
   1   3  27      515.38      541.69     74.27 o
   3   3  27       26.83       11.36     27.38 o
   5   3  27      102.38      103.55     37.03 o
   0   4  27      235.79      317.10     90.13 o
   2   4  27       30.08       21.06     33.30 o
   4   4  27       34.37      107.33     33.56 o
   1   5  27      239.75      249.38     48.23 o
   3   5  27      116.20      209.32     36.78 o
   0   6  27       28.15      -25.17     77.38 o
   2   6  27       79.58       27.46     42.10 o
   4   6  27       14.55      -16.58     43.30 o
   1   7  27       14.70       25.28     42.03 o
   3   7  27       16.49      -13.19     33.26 o
   0   8  27       32.51      -48.40     76.61 o
   2   8  27       72.21       43.95     59.12 o
   1   9  27       14.60        4.59     59.86 o
   2   0  28        6.20       -4.16     54.06 o
   4   0  28        3.77      -41.22     81.01 o
   1   1  28      344.56      248.74     62.40 o
   3   1  28      157.15      209.70     54.98 o
   5   1  28        6.55      -57.95     57.95 o
   0   2  28     1104.52     1037.22    131.35 o
   2   2  28       80.17       54.93     35.80 o
   4   2  28      375.98      241.70     78.58 o
   1   3  28      162.39      107.22     60.02 o
   3   3  28       77.61       54.94     45.55 o
   0   4  28       25.18       21.29     76.11 o
   2   4  28      117.26      226.03     61.83 o
   4   4  28      134.73      138.05     69.49 o
   1   5  28      125.96       81.29     43.18 o
   3   5  28      164.26      197.25     83.46 o
   0   6  28      112.35      -23.06     76.11 o
   2   6  28       69.43       95.32     61.04 o
   1   7  28       45.95      102.63     65.12 o
   0   8  28        1.56      104.83     87.93 o
   2   0  29       20.81      -36.27     53.81 o
   4   0  29      151.73      273.01    114.04 o
   1   1  29      569.10      525.21     80.20 o
   3   1  29        4.47       23.15     63.70 o
   0   2  29     1487.25     1488.80    151.12 o
   2   2  29       11.63      -26.95     46.11 o
   4   2  29      154.59       48.24     78.22 o
   1   3  29        2.66       74.50     87.43 o
   3   3  29        5.52      -57.11     57.11 o
   0   4  29      104.89      209.23     88.10 o
   2   4  29       11.02       10.63     57.21 o
   1   5  29      163.23      207.86     68.41 o
   0   6  29      425.82      496.94    113.28 o
   2   0  30       97.29      182.71     96.30 o
   1   1  30      236.74      254.85     96.72 o
   0   2  30      600.94      401.15    111.75 o
   2   2  30       61.30       77.56     65.79 o
   1   3  30       26.06       24.83     90.38 o
   0   4  30        0.01       16.64     84.22 o
 
